# Supplementary material for: HER2 low expression breast cancer subtyping and their correlation with prognosis and immune landscape based on the histone modification related genes
Source: Sci Rep. 2023 Dec 8;13:21753. doi: 10.1038/s41598-023-49010-7 (PMC10709565; doi:10.1038/s41598-023-49010-7)
Supplement: Supplementary file 1 — Supplementary Table S1. [file 41598_2023_49010_MOESM1_ESM.xlsx]

## Sheet: Sheet1
Table S1. The detailed information of breast cancer patients with low HRE2 expression
SYMBOL	HER2	ER	PR	Race	Stage	Age
TCGA-A2-A0CZ	1+	Positive	Positive	white	stage iia	46
TCGA-A2-A0ES	1+	Positive	Positive	white	stage iia	52
TCGA-A2-A0T6	1+	Positive	Positive	white	stage iib	50
TCGA-A2-A0YK	1+	Positive	Negative	white	stage iia	61
TCGA-A2-A1FV	1+	Positive	Positive	white	stage iib	74
TCGA-A2-A1G6	1+	Negative	Negative	white	stage iiia	50
TCGA-A2-A25A	2+	Positive	Positive	white	stage iia	44
TCGA-A2-A3KC	2+	Unknown	Unknown	black or african american	stage iib	55
TCGA-A2-A4RY	1+	Unknown	Unknown	white	stage iiic	46
TCGA-A7-A0CG	1+	Positive	Negative	white	stage iia	78
TCGA-A7-A0DB	1+	Positive	Positive	white	stage iia	56
TCGA-A7-A26F	2+	Negative	Negative	white	stage ia	55
TCGA-AC-A3OD	1+	Unknown	Unknown	white	stage iib	68
TCGA-AC-A6IV	2+	Unknown	Unknown	white	stage iib	47
TCGA-AN-A0FS	1+	Positive	Negative	white	stage ia	55
TCGA-AN-A0XL	1+	Positive	Positive	white	stage iia	61
TCGA-AN-A0XV	2+	Positive	Positive	white	stage iiia	67
TCGA-AO-A0JF	1+	Positive	Positive	white	stage iia	68
TCGA-AO-A12A	1+	Positive	Positive	white	stage iia	47
TCGA-AO-A12F	1+	Negative	Negative	white	stage iia	36
TCGA-AO-A1KO	1+	Positive	Positive	white	stage iib	46
TCGA-AQ-A1H3	1+	Positive	Positive	white	stage iiic	49
TCGA-AR-A1AK	1+	Positive	Positive	white	stage i	70
TCGA-AR-A1AL	1+	Positive	Positive	white	stage iiia	60
TCGA-AR-A1AM	2+	Unknown	Unknown	white	stage iiia	52
TCGA-AR-A1AO	1+	Positive	Negative	white	stage iia	47
TCGA-AR-A1AU	2+	Positive	Positive	white	stage iiia	39
TCGA-AR-A2LN	1+	Unknown	Unknown	white	stage iia	65
TCGA-AR-A2LQ	1+	Unknown	Unknown	white	stage iib	59
TCGA-AR-A5QP	2+	Unknown	Unknown	white	stage iib	54
TCGA-BH-A0B1	1+	Positive	Positive	white	stage iib	66
TCGA-BH-A0B8	2+	Positive	Positive	white	stage i	64
TCGA-BH-A0BA	1+	Positive	Positive	white	stage iiic	51
TCGA-D8-A1JU	1+	Positive	Positive	white	stage ia	51
TCGA-D8-A1XM	1+	Positive	Positive	white	stage ia	57
TCGA-D8-A1Y0	1+	Positive	Positive	white	stage iiia	65
TCGA-D8-A27I	1+	Positive	Positive	white	stage iiia	58
TCGA-D8-A4Z1	1+	Unknown	Unknown	white	stage ia	68
TCGA-E2-A108	1+	Positive	Positive	white	stage iiia	64
TCGA-E2-A1L6	1+	Positive	Positive	white	stage iia	44
TCGA-EW-A1P1	2+	Negative	Negative	white	stage iiic	68
TCGA-GM-A3XN	1+	Unknown	Unknown	white	stage iiia	44
TCGA-LL-A440	2+	Unknown	Unknown	white	stage ia	61
TCGA-LL-A740	2+	Unknown	Unknown	black or african american	stage ia	61
TCGA-4H-AAAK	2+	Unknown	Unknown	white	stage iiia	50
TCGA-5L-AAT0	1+	Unknown	Unknown	white	stage iia	42
TCGA-5L-AAT1	2+	Unknown	Unknown	white	stage iv	63
TCGA-5T-A9QA	2+	Unknown	Unknown	black or african american	stage iia	52
TCGA-A1-A0SE	1+	Positive	Positive	white	stage i	56
TCGA-A1-A0SH	2+	Negative	Positive	white	stage iia	39
TCGA-A1-A0SJ	2+	Positive	Positive	black or african american	stage iiia	39
TCGA-A2-A04Q	2+	Negative	Negative	white	stage ia	48
TCGA-A2-A04R	2+	Positive	Positive	black or african american	stage ia	36
TCGA-A2-A04V	2+	Positive	Positive	white	stage iia	39
TCGA-A2-A04Y	1+	Positive	Positive	white	stage iib	53
TCGA-A2-A0CQ	2+	Positive	Positive	black or african american	stage ia	62
TCGA-A2-A0CS	2+	Positive	Positive	white	stage iv	73
TCGA-A2-A0CU	2+	Positive	Positive	white	stage iia	73
TCGA-A2-A0CV	1+	Positive	Positive	asian	stage iib	41
TCGA-A2-A0CW	2+	Positive	Positive	white	stage iib	67
TCGA-A2-A0D3	1+	Positive	Positive	white	stage ia	42
TCGA-A2-A0D4	1+	Positive	Positive	black or african american	stage iib	37
TCGA-A2-A0EN	2+	Positive	Positive	white	stage iia	70
TCGA-A2-A0EO	1+	Positive	Positive	white	stage ia	54
TCGA-A2-A0ER	2+	Positive	Positive	white	stage ib	63
TCGA-A2-A0ET	2+	Positive	Positive	white	stage iiia	58
TCGA-A2-A0EX	1+	Positive	Positive	white	stage iib	46
TCGA-A2-A0SU	1+	Positive	Positive	white	stage iia	66
TCGA-A2-A0T3	2+	Positive	Positive	white	stage ib	37
TCGA-A2-A0T4	2+	Positive	Positive	white	stage iia	62
TCGA-A2-A0T5	1+	Positive	Positive	white	stage iia	39
TCGA-A2-A0YI	1+	Positive	Positive	white	stage i	62
TCGA-A2-A0YL	1+	Positive	Positive	white	stage iiia	48
TCGA-A2-A1G0	2+	Positive	Positive	white	stage iib	49
TCGA-A2-A25B	2+	Positive	Positive	black or african american	stage iib	39
TCGA-A2-A25C	1+	Positive	Positive	white	stage iib	50
TCGA-A2-A25E	2+	Positive	Positive	black or african american	stage iiia	34
TCGA-A2-A4RW	1+	Unknown	Unknown	white	stage iiic	49
TCGA-A2-A4S0	1+	Unknown	Unknown	white	stage iia	77
TCGA-A2-A4S2	1+	Unknown	Unknown	white	stage iiia	62
TCGA-A7-A0CD	2+	Positive	Positive	white	stage i	66
TCGA-A7-A0CJ	1+	Positive	Positive	white	stage iia	57
TCGA-A7-A0DC	1+	Positive	Negative	white	stage ia	63
TCGA-A7-A13F	2+	Positive	Positive	white	stage iiia	44
TCGA-A7-A13G	1+	Positive	Positive	white	stage iia	79
TCGA-A7-A13H	2+	Unknown	Unknown	white	stage iib	61
TCGA-A7-A26E	1+	Positive	Positive	white	stage iiia	71
TCGA-A7-A26J	1+	Positive	Positive	white	stage iia	49
TCGA-A7-A3IZ	2+	Unknown	Unknown	white	stage iia	62
TCGA-A7-A3J0	1+	Unknown	Unknown	white	stage iia	62
TCGA-A7-A4SA	1+	Unknown	Unknown	white	stage iib	40
TCGA-A7-A5ZW	1+	Unknown	Unknown	black or african american	stage iia	47
TCGA-A7-A6VX	1+	Unknown	Unknown	black or african american	stage iia	68
TCGA-A8-A06Y	1+	Positive	Positive	not reported	stage iia	66
TCGA-A8-A06Z	1+	Positive	Positive	not reported	stage iib	84
TCGA-A8-A079	1+	Positive	Positive	not reported	stage iiib	69
TCGA-A8-A07C	1+	Negative	Negative	not reported	stage iia	57
TCGA-A8-A07E	1+	Positive	Positive	not reported	stage x	81
TCGA-A8-A07F	1+	Positive	Positive	not reported	stage iib	65
TCGA-A8-A07G	1+	Positive	Positive	not reported	stage iia	65
TCGA-A8-A07J	1+	Positive	Positive	not reported	stage iib	35
TCGA-A8-A082	1+	Positive	Positive	not reported	stage iib	58
TCGA-A8-A084	1+	Positive	Negative	not reported	stage iib	81
TCGA-A8-A085	1+	Positive	Positive	not reported	stage iib	44
TCGA-A8-A08A	1+	Positive	Positive	not reported	stage i	89
TCGA-A8-A08I	1+	Positive	Positive	not reported	stage iia	53
TCGA-A8-A08O	1+	Positive	Positive	not reported	stage iv	45
TCGA-A8-A08Z	1+	Positive	Positive	not reported	not reported	76
TCGA-A8-A091	1+	Positive	Negative	not reported	stage iia	61
TCGA-A8-A092	1+	Positive	Positive	not reported	stage iiia	48
TCGA-A8-A093	1+	Positive	Positive	not reported	stage iia	61
TCGA-A8-A095	1+	Positive	Positive	not reported	stage i	45
TCGA-A8-A09A	1+	Positive	Positive	not reported	stage x	40
TCGA-A8-A09M	1+	Positive	Positive	not reported	stage iiic	75
TCGA-A8-A0A6	1+	Positive	Positive	not reported	stage iiic	64
TCGA-A8-A0AD	1+	Positive	Positive	not reported	stage i	83
TCGA-AC-A2QI	1+	Unknown	Unknown	white	stage iiia	76
TCGA-AC-A3QP	2+	Unknown	Unknown	white	stage iib	79
TCGA-AC-A3YI	1+	Unknown	Unknown	white	stage iiic	74
TCGA-AC-A62Y	1+	Unknown	Unknown	white	stage iib	79
TCGA-AC-A8OP	1+	Unknown	Unknown	black or african american	stage ia	72
TCGA-AC-A8OS	1+	Unknown	Unknown	white	stage iia	71
TCGA-AN-A03X	1+	Positive	Positive	white	stage iia	74
TCGA-AN-A041	2+	Positive	Negative	white	stage iib	29
TCGA-AN-A0AK	2+	Positive	Negative	white	stage iia	76
TCGA-AN-A0FJ	1+	Positive	Negative	white	stage iv	59
TCGA-AN-A0FK	1+	Positive	Positive	white	stage iiib	88
TCGA-AN-A0FL	1+	Negative	Negative	white	stage iia	62
TCGA-AN-A0FN	1+	Positive	Positive	white	stage ia	61
TCGA-AN-A0FW	1+	Positive	Indeterminate	white	stage iiia	67
TCGA-AN-A0FZ	2+	Positive	Negative	white	stage iiia	45
TCGA-AN-A0G0	1+	Negative	Negative	white	stage iia	56
TCGA-AN-A0XO	1+	Positive	Negative	white	stage iiia	59
TCGA-AN-A0XP	2+	Positive	Positive	white	stage iiia	69
TCGA-AN-A0XW	2+	Positive	Positive	white	stage iiia	36
TCGA-AO-A03L	2+	Positive	Positive	asian	stage iiia	34
TCGA-AO-A03M	2+	Positive	Positive	white	stage i	29
TCGA-AO-A03O	1+	Positive	Positive	black or african american	stage iia	69
TCGA-AO-A0J2	2+	Negative	Negative	white	stage ia	41
TCGA-AO-A0J3	2+	Positive	Positive	white	stage iib	67
TCGA-AO-A0J5	2+	Positive	Negative	white	stage iv	48
TCGA-AO-A0J7	1+	Positive	Positive	white	stage iib	71
TCGA-AO-A0J8	1+	Positive	Positive	white	stage iia	61
TCGA-AO-A0JA	1+	Positive	Positive	black or african american	stage iiic	36
TCGA-AO-A0JG	1+	Positive	Positive	white	stage iiia	49
TCGA-AO-A0JI	1+	Positive	Negative	white	stage iia	56
TCGA-AO-A126	1+	Positive	Positive	asian	stage iia	39
TCGA-AO-A12G	2+	Positive	Positive	white	stage iia	75
TCGA-AO-A1KP	1+	Positive	Positive	white	stage iia	77
TCGA-AO-A1KQ	1+	Positive	Positive	white	stage iiib	84
TCGA-AO-A1KR	1+	Negative	Negative	white	stage iia	51
TCGA-AO-A1KS	2+	Positive	Positive	white	stage iia	69
TCGA-AO-A1KT	2+	Positive	Positive	white	stage iia	78
TCGA-AQ-A54O	1+	Unknown	Unknown	black or african american	stage iia	51
TCGA-AR-A0TR	2+	Positive	Positive	white	stage iib	68
TCGA-AR-A0TT	1+	Positive	Negative	black or african american	stage iiia	53
TCGA-AR-A0TU	1+	Negative	Negative	not reported	stage iia	35
TCGA-AR-A0TV	2+	Positive	Positive	not reported	stage iia	66
TCGA-AR-A0TW	2+	Positive	Positive	white	stage iiia	50
TCGA-AR-A0TZ	2+	Positive	Positive	white	not reported	43
TCGA-AR-A0U2	1+	Positive	Positive	white	stage iiia	47
TCGA-AR-A0U3	1+	Positive	Positive	white	stage iib	59
TCGA-AR-A1AI	2+	Negative	Negative	white	stage iia	47
TCGA-AR-A1AP	2+	Positive	Positive	white	stage i	80
TCGA-AR-A1AS	1+	Positive	Positive	asian	stage iib	54
TCGA-AR-A1AV	1+	Positive	Positive	white	stage iib	68
TCGA-AR-A1AW	2+	Positive	Positive	white	stage iia	65
TCGA-AR-A24H	1+	Positive	Positive	white	stage iia	65
TCGA-AR-A24K	2+	Positive	Positive	white	stage iia	46
TCGA-AR-A24L	2+	Positive	Positive	white	stage iib	26
TCGA-AR-A24M	1+	Positive	Positive	white	stage iiia	38
TCGA-AR-A24N	2+	Positive	Positive	white	stage i	54
TCGA-AR-A24P	2+	Positive	Positive	white	stage i	47
TCGA-AR-A24R	1+	Positive	Positive	white	stage iiia	45
TCGA-AR-A24T	2+	Positive	Positive	white	stage iiic	46
TCGA-AR-A24X	2+	Positive	Positive	white	stage iia	52
TCGA-AR-A2LH	2+	Unknown	Unknown	white	stage iii	55
TCGA-AR-A2LK	1+	Unknown	Unknown	white	stage iii	62
TCGA-AR-A2LL	2+	Unknown	Unknown	white	stage iib	70
TCGA-AR-A2LO	2+	Unknown	Unknown	white	stage iib	46
TCGA-AR-A5QM	2+	Unknown	Unknown	white	stage iia	62
TCGA-B6-A1KI	2+	Positive	Positive	white	stage i	63
TCGA-B6-A408	2+	Unknown	Unknown	black or african american	stage iiic	55
TCGA-BH-A0BJ	1+	Positive	Positive	white	stage iib	41
TCGA-BH-A0DS	1+	Positive	Positive	white	stage iiia	71
TCGA-BH-A0E7	1+	Positive	Positive	white	stage iib	79
TCGA-BH-A0EB	2+	Positive	Positive	white	stage ia	69
TCGA-BH-A0H6	1+	Positive	Positive	white	stage i	82
TCGA-BH-A0H7	1+	Positive	Positive	white	stage iiia	65
TCGA-BH-A0H9	2+	Positive	Positive	white	stage iia	69
TCGA-BH-A0HI	1+	Positive	Positive	white	stage ia	78
TCGA-BH-A0HL	2+	Positive	Positive	white	stage iib	56
TCGA-BH-A0HN	2+	Positive	Positive	white	stage ia	67
TCGA-BH-A0HP	1+	Positive	Negative	white	stage iiia	65
TCGA-BH-A0HQ	1+	Positive	Positive	white	stage iia	56
TCGA-BH-A0HU	1+	Positive	Positive	white	stage ia	52
TCGA-BH-A0HW	2+	Positive	Negative	asian	stage ia	62
TCGA-BH-A0RX	1+	Negative	Negative	white	stage iia	59
TCGA-C8-A12L	2+	Negative	Negative	asian	stage iia	67
TCGA-C8-A12U	1+	Positive	Positive	asian	stage iib	46
TCGA-C8-A12W	1+	Positive	Positive	asian	stage iiib	49
TCGA-C8-A12X	1+	Positive	Positive	asian	stage iib	62
TCGA-C8-A131	1+	Negative	Negative	asian	stage iiia	82
TCGA-C8-A138	2+	Positive	Negative	asian	stage iiia	54
TCGA-C8-A1HE	2+	Positive	Positive	asian	stage iia	59
TCGA-C8-A1HG	1+	Positive	Positive	asian	stage iia	50
TCGA-C8-A1HL	2+	Positive	Negative	asian	stage iiia	38
TCGA-C8-A1HM	1+	Positive	Positive	asian	stage iia	74
TCGA-C8-A1HN	2+	Positive	Positive	asian	stage iia	56
TCGA-C8-A26W	2+	Positive	Positive	asian	stage iib	58
TCGA-C8-A26Z	1+	Positive	Positive	asian	stage iia	59
TCGA-C8-A274	1+	Positive	Positive	asian	stage iia	63
TCGA-D8-A13Y	1+	Positive	Positive	white	stage ia	52
TCGA-D8-A13Z	1+	Negative	Negative	white	not reported	51
TCGA-D8-A141	1+	Positive	Positive	white	not reported	40
TCGA-D8-A142	2+	Negative	Negative	white	stage iib	74
TCGA-D8-A145	2+	Positive	Positive	white	stage iia	80
TCGA-D8-A146	1+	Positive	Positive	white	stage iia	57
TCGA-D8-A1JD	1+	Positive	Positive	white	stage iib	41
TCGA-D8-A1JE	1+	Positive	Positive	white	stage iia	62
TCGA-D8-A1JF	1+	Negative	Negative	white	stage iiia	79
TCGA-D8-A1JH	1+	Positive	Positive	white	stage ia	56
TCGA-D8-A1JJ	1+	Positive	Positive	white	stage iia	54
TCGA-D8-A1JS	1+	Positive	Positive	white	stage ia	77
TCGA-D8-A1JT	2+	Positive	Positive	white	stage iia	70
TCGA-D8-A1X6	1+	Positive	Positive	white	stage iiia	80
TCGA-D8-A1XA	2+	Positive	Positive	white	stage ia	64
TCGA-D8-A1XB	1+	Positive	Positive	white	stage iib	62
TCGA-D8-A1XC	1+	Positive	Positive	white	stage iiib	85
TCGA-D8-A1XD	1+	Positive	Positive	white	stage iiia	36
TCGA-D8-A1XF	1+	Positive	Positive	white	stage iia	45
TCGA-D8-A1XO	1+	Positive	Positive	white	stage iib	56
TCGA-D8-A1XQ	1+	Negative	Negative	white	stage iia	69
TCGA-D8-A1XR	1+	Positive	Positive	white	stage iib	56
TCGA-D8-A1XU	1+	Positive	Positive	white	stage ia	56
TCGA-D8-A1XV	2+	Positive	Positive	white	stage iia	84
TCGA-D8-A1Y1	1+	Positive	Positive	white	stage iiia	80
TCGA-D8-A1Y2	2+	Positive	Positive	white	stage iia	71
TCGA-D8-A27E	1+	Positive	Positive	white	stage ia	66
TCGA-D8-A27G	2+	Positive	Positive	white	stage iia	75
TCGA-D8-A27K	1+	Positive	Positive	white	stage iib	47
TCGA-D8-A27L	1+	Positive	Positive	white	stage iiia	49
TCGA-D8-A27P	1+	Positive	Positive	white	stage ia	64
TCGA-D8-A27R	2+	Positive	Positive	white	stage iiic	41
TCGA-D8-A27T	1+	Positive	Positive	white	stage iiic	53
TCGA-D8-A27V	1+	Positive	Positive	white	stage iia	62
TCGA-D8-A73U	1+	Unknown	Unknown	white	stage iia	88
TCGA-D8-A73W	1+	Unknown	Unknown	white	stage iiia	79
TCGA-D8-A73X	1+	Unknown	Unknown	white	stage iia	53
TCGA-E2-A105	2+	Positive	Positive	white	stage iia	79
TCGA-E2-A106	2+	Positive	Positive	asian	stage ib	34
TCGA-E2-A107	2+	Positive	Negative	white	stage iiia	54
TCGA-E2-A109	2+	Positive	Negative	white	stage iia	64
TCGA-E2-A10A	2+	Positive	Positive	white	stage iib	41
TCGA-E2-A10B	2+	Positive	Positive	white	stage iib	67
TCGA-E2-A10C	1+	Positive	Positive	white	stage iib	54
TCGA-E2-A10E	2+	Positive	Positive	white	stage iia	64
TCGA-E2-A10F	2+	Positive	Positive	white	stage iia	47
TCGA-E2-A14O	2+	Positive	Positive	white	stage iiia	76
TCGA-E2-A14Q	1+	Positive	Positive	white	stage iib	50
TCGA-E2-A14T	1+	Positive	Positive	white	stage iia	52
TCGA-E2-A14U	2+	Unknown	Unknown	white	stage i	74
TCGA-E2-A14Z	1+	Positive	Positive	white	stage i	64
TCGA-E2-A153	1+	Positive	Positive	white	stage iib	51
TCGA-E2-A154	1+	Positive	Positive	white	stage i	68
TCGA-E2-A15A	1+	Positive	Positive	white	stage iiic	45
TCGA-E2-A15C	2+	Positive	Positive	white	stage i	61
TCGA-E2-A15D	2+	Positive	Positive	white	stage iia	47
TCGA-E2-A15G	1+	Positive	Positive	white	stage iia	76
TCGA-E2-A15I	2+	Positive	Positive	white	stage iia	44
TCGA-E2-A15J	2+	Positive	Positive	white	stage i	51
TCGA-E2-A15K	2+	Positive	Positive	white	stage iib	58
TCGA-E2-A15L	2+	Positive	Positive	black or african american	stage iia	65
TCGA-E2-A15O	2+	Positive	Positive	black or african american	stage i	89
TCGA-E2-A15P	1+	Positive	Positive	white	stage ia	61
TCGA-E2-A15R	2+	Positive	Positive	white	stage iia	64
TCGA-E2-A15S	2+	Positive	Negative	white	stage iib	34
TCGA-E2-A15T	2+	Positive	Positive	white	stage iia	65
TCGA-E2-A1B4	1+	Positive	Positive	white	stage iiia	74
TCGA-E2-A1BD	2+	Positive	Positive	white	stage iia	53
TCGA-E2-A1IE	2+	Positive	Positive	white	stage iib	61
TCGA-E2-A1IF	1+	Positive	Positive	white	stage i	74
TCGA-E2-A1IH	2+	Positive	Positive	white	stage i	80
TCGA-E2-A1IJ	2+	Positive	Positive	white	stage i	57
TCGA-E2-A1IN	1+	Positive	Positive	white	stage i	60
TCGA-E2-A1IO	2+	Positive	Positive	white	stage i	37
TCGA-E2-A1L8	2+	Positive	Positive	black or african american	stage iib	52
TCGA-E2-A1LA	2+	Positive	Positive	not reported	stage iia	59
TCGA-E2-A56Z	2+	Unknown	Unknown	black or african american	stage iib	69
TCGA-E2-A576	2+	Unknown	Unknown	black or african american	stage ia	69
TCGA-E9-A54Y	1+	Unknown	Unknown	white	stage iiia	63
TCGA-EW-A1PA	1+	Positive	Positive	white	stage iib	59
TCGA-EW-A1PC	1+	Unknown	Unknown	black or african american	stage iib	66
TCGA-EW-A1PG	2+	Positive	Positive	white	stage iib	53
TCGA-EW-A2FS	1+	Positive	Negative	black or african american	stage iib	41
TCGA-EW-A2FV	1+	Positive	Positive	white	stage iiic	39
TCGA-EW-A2FW	1+	Positive	Positive	white	stage iia	52
TCGA-GM-A2DH	1+	Negative	Negative	white	stage i	58
TCGA-GM-A2DL	1+	Positive	Positive	white	stage i	50
TCGA-GM-A2DM	1+	Positive	Positive	white	stage iia	57
TCGA-GM-A2DN	1+	Positive	Positive	white	stage iia	58
TCGA-GM-A3NW	1+	Unknown	Unknown	white	stage iia	63
TCGA-GM-A5PX	1+	Unknown	Unknown	white	stage iib	65
TCGA-LL-A441	1+	Unknown	Unknown	black or african american	stage ia	62
TCGA-LL-A442	2+	Unknown	Unknown	black or african american	stage iia	56
TCGA-LL-A50Y	2+	Unknown	Unknown	white	stage iia	84
TCGA-LL-A6FQ	1+	Unknown	Unknown	black or african american	stage iiia	77
TCGA-LL-A7SZ	1+	Unknown	Unknown	black or african american	stage iib	49
TCGA-OL-A66K	2+	Unknown	Unknown	white	stage iia	72
TCGA-S3-A6ZF	2+	Unknown	Unknown	black or african american	stage iia	64
TCGA-S3-A6ZH	2+	Unknown	Unknown	black or african american	stage iiic	29
TCGA-S3-AA11	2+	Unknown	Unknown	black or african american	stage iia	67
TCGA-S3-AA12	1+	Unknown	Unknown	black or african american	stage iiia	82
TCGA-S3-AA17	2+	Unknown	Unknown	black or african american	stage iib	64
TCGA-W8-A86G	1+	Unknown	Unknown	white	stage iia	66
TCGA-WT-AB44	1+	Unknown	Unknown	white	stage ia	77
TCGA-Z7-A8R6	1+	Unknown	Unknown	white	stage i	46
TCGA-A2-A04T	2+	Negative	Negative	white	stage iia	62
TCGA-A2-A0CL	1+	Positive	Positive	black or african american	stage iiia	37
TCGA-A2-A0CT	2+	Positive	Negative	white	stage iia	71
TCGA-A2-A0CY	1+	Positive	Positive	white	stage iib	63
TCGA-A2-A0SV	2+	Positive	Positive	white	stage iv	63
TCGA-A2-A0SX	1+	Negative	Negative	white	stage ia	48
TCGA-A2-A0T7	1+	Positive	Positive	white	stage iia	51
TCGA-A2-A3KD	1+	Unknown	Unknown	white	stage iiia	47
TCGA-A2-A3XX	1+	Unknown	Unknown	black or african american	stage iia	49
TCGA-A2-A3Y0	1+	Unknown	Unknown	black or african american	stage iib	57
TCGA-A2-A4RX	1+	Unknown	Unknown	black or african american	stage iia	67
TCGA-A7-A0CE	2+	Negative	Negative	white	stage iia	57
TCGA-A7-A0D9	1+	Positive	Negative	white	stage iia	37
TCGA-A7-A0DA	1+	Negative	Negative	white	stage iia	62
TCGA-A7-A13D	2+	Negative	Positive	black or african american	stage iia	46
TCGA-A7-A13E	2+	Positive	Negative	white	stage iib	62
TCGA-A7-A26I	2+	Negative	Negative	white	stage iia	65
TCGA-A7-A4SD	2+	Unknown	Unknown	black or african american	stage iia	52
TCGA-A7-A4SE	1+	Unknown	Unknown	black or african american	stage iia	54
TCGA-A7-A5ZV	2+	Unknown	Unknown	black or african american	stage iia	62
TCGA-A8-A06O	1+	Positive	Positive	not reported	stage i	60
TCGA-A8-A06Q	1+	Positive	Positive	not reported	stage iiia	63
TCGA-A8-A07O	1+	Negative	Negative	not reported	stage iia	51
TCGA-A8-A07R	2+	Negative	Negative	not reported	stage iiic	80
TCGA-A8-A08F	1+	Positive	Positive	not reported	stage iiic	59
TCGA-A8-A08J	1+	Positive	Negative	not reported	stage iv	52
TCGA-A8-A08L	1+	Positive	Negative	not reported	stage iiia	89
TCGA-A8-A08R	1+	Negative	Negative	not reported	stage iib	52
TCGA-A8-A09D	1+	Positive	Positive	not reported	stage iib	47
TCGA-A8-A09R	1+	Positive	Positive	not reported	stage iib	82
TCGA-A8-A09X	1+	Negative	Negative	not reported	stage iiic	62
TCGA-AC-A3TM	2+	Unknown	Unknown	white	stage iiia	50
TCGA-AN-A0FX	1+	Negative	Negative	white	stage iia	52
TCGA-AO-A0JD	1+	Positive	Positive	white	stage iiia	59
TCGA-AQ-A54N	2+	Unknown	Unknown	black or african american	stage iia	51
TCGA-AR-A0TS	1+	Negative	Negative	white	stage iib	46
TCGA-AR-A1AQ	2+	Negative	Negative	white	stage iia	49
TCGA-AR-A251	2+	Positive	Negative	white	stage iiia	51
TCGA-AR-A256	1+	Negative	Negative	white	stage iia	45
TCGA-AR-A5QQ	1+	Unknown	Unknown	white	stage iiia	68
TCGA-B6-A1KF	2+	Negative	Negative	white	stage iib	68
TCGA-B6-A3ZX	1+	Unknown	Unknown	black or african american	stage iv	50
TCGA-B6-A400	1+	Unknown	Unknown	black or african american	stage iiia	43
TCGA-B6-A401	1+	Unknown	Unknown	black or african american	stage iia	47
TCGA-B6-A402	1+	Unknown	Unknown	black or african american	stage i	47
TCGA-B6-A409	1+	Unknown	Unknown	black or african american	stage iiia	44
TCGA-B6-A40B	1+	Unknown	Unknown	white	stage i	76
TCGA-B6-A40C	1+	Unknown	Unknown	white	stage iib	51
TCGA-BH-A0B3	1+	Negative	Negative	white	stage iib	53
TCGA-BH-A0BD	1+	Positive	Positive	white	stage iia	47
TCGA-BH-A0E0	1+	Negative	Negative	white	stage iiic	38
TCGA-BH-A0E1	2+	Positive	Positive	white	stage iib	52
TCGA-BH-A0E2	1+	Positive	Positive	black or african american	stage iiia	49
TCGA-BH-A0E6	2+	Negative	Negative	white	stage ia	69
TCGA-BH-A0GY	1+	Positive	Positive	white	stage iia	67
TCGA-BH-A0GZ	2+	Positive	Positive	white	stage iia	62
TCGA-BH-A0HB	2+	Positive	Positive	white	stage ia	55
TCGA-BH-A0HO	1+	Positive	Positive	white	stage iia	48
TCGA-BH-A18T	2+	Negative	Negative	white	stage iia	70
TCGA-BH-A42T	2+	Unknown	Unknown	black or african american	stage iia	75
TCGA-C8-A130	2+	Positive	Positive	asian	stage iiia	52
TCGA-C8-A134	2+	Negative	Negative	asian	stage iia	52
TCGA-C8-A1HI	1+	Positive	Positive	asian	stage iiia	40
TCGA-C8-A26X	1+	Negative	Negative	asian	stage iia	58
TCGA-C8-A27A	1+	Positive	Positive	asian	stage iib	48
TCGA-D8-A143	1+	Negative	Negative	white	stage iia	51
TCGA-D8-A1JC	1+	Positive	Positive	white	stage iiia	59
TCGA-D8-A1JG	2+	Negative	Negative	white	stage iia	62
TCGA-D8-A1JL	1+	Negative	Negative	white	stage iia	72
TCGA-D8-A1JM	1+	Positive	Negative	white	stage iib	59
TCGA-D8-A1JP	1+	Positive	Positive	white	stage ia	73
TCGA-D8-A1XL	2+	Positive	Positive	white	stage iib	34
TCGA-D8-A1XW	1+	Negative	Positive	white	stage iia	53
TCGA-D8-A1XZ	1+	Positive	Negative	white	stage iiia	81
TCGA-D8-A1Y3	2+	Positive	Positive	white	stage iiia	61
TCGA-D8-A27F	1+	Negative	Negative	white	stage iia	40
TCGA-E2-A14R	1+	Negative	Negative	white	stage iia	62
TCGA-E2-A14X	1+	Negative	Negative	black or african american	stage iiia	55
TCGA-E2-A158	1+	Negative	Negative	white	stage iia	43
TCGA-E2-A15F	1+	Positive	Positive	white	stage i	64
TCGA-E2-A1B6	2+	Negative	Negative	white	stage iia	44
TCGA-E2-A1II	1+	Negative	Positive	white	stage i	51
TCGA-E2-A1LG	2+	Negative	Negative	black or african american	stage iia	50
TCGA-E2-A1LK	2+	Negative	Negative	black or african american	stage iiic	84
TCGA-E2-A1LL	1+	Negative	Negative	black or african american	stage iiia	73
TCGA-E2-A1LS	1+	Negative	Negative	white	stage ia	46
TCGA-E2-A570	2+	Unknown	Unknown	black or african american	stage ib	47
TCGA-E2-A573	2+	Unknown	Unknown	black or african american	stage ia	48
TCGA-E2-A574	2+	Unknown	Unknown	black or african american	stage iia	44
TCGA-E9-A295	1+	Unknown	Unknown	white	stage iia	71
TCGA-E9-A6HE	1+	Unknown	Unknown	white	stage iiic	45
TCGA-EW-A1OW	1+	Negative	Negative	black or african american	stage iia	58
TCGA-EW-A1P7	2+	Negative	Negative	white	stage iia	59
TCGA-GM-A2DB	1+	Negative	Negative	white	stage iia	62
TCGA-GM-A2DD	2+	Negative	Negative	white	stage i	53
TCGA-GM-A2DF	1+	Negative	Negative	black or african american	stage iia	53
TCGA-GM-A3XG	1+	Unknown	Unknown	white	stage iiia	46
TCGA-JL-A3YW	1+	Unknown	Unknown	asian	stage iib	49
TCGA-LL-A5YO	1+	Unknown	Unknown	black or african american	stage ia	50
TCGA-LL-A73Z	2+	Unknown	Unknown	black or african american	stage iv	55
TCGA-LL-A8F5	1+	Unknown	Unknown	black or african american	stage iia	61
TCGA-S3-AA0Z	1+	Unknown	Unknown	black or african american	stage iib	63
TCGA-S3-AA10	1+	Unknown	Unknown	black or african american	stage iia	65
