# Supplementary material for: HER2 low expression breast cancer subtyping and their correlation with prognosis and immune landscape based on the histone modification related genes
Source: Sci Rep. 2023 Dec 8;13:21753. doi: 10.1038/s41598-023-49010-7 (PMC10709565; doi:10.1038/s41598-023-49010-7)
Supplement: Supplementary file 2 — Supplementary Table S2. [file 41598_2023_49010_MOESM2_ESM.xlsx]

## Sheet: Table S2
Table S2. The histone modification genes downloaded in the MSigDB database
#Histone modification
NFYA
KDM1A
MSL3
CREBBP
KMT2E
KDM7A
PAF1
CCDC124
AASS
SS18L2
MPND
MED24
AKAP8L
MBTD1
BRCA1
KDM5D
CALCOCO1
RNF14
SLC30A9
YAF2
ZMYND11
WWTR1
UBR2
PHF20
BCLAF1
ARID4A
PIAS1
ZZZ3
BOD1L1
MED17
JADE2
HDAC9
LMO3
ARID1B
FOXP3
RAD51
THRAP3
ARID4B
USP36
KMT2C
ATG5
MTA3
FLYWCH1
CCAR1
HDAC7
PRDM6
SPHK2
MED29
RNF4
TAF2
HIPK2
TAF11
SPEN
TLE2
SMARCD1
KDM4A
NFYC
SPI1
TP53BP1
CBFB
HYAL2
HDAC4
SIRT2
NUCKS1
BCL3
ZXDC
JMJD6
ING3
LMCD1
TRIP13
MBD3
ACTN1
SREBF1
SMARCE1
KDM5A
CLNS1A
EED
TSG101
ZZEF1
ENO1
ACTB
SART3
BAZ2A
ACTL6B
SIRT6
ACTN2
JADE1
UBE2A
PIAS2
MLLT10
CBFA2T2
RUNX1T1
RAPGEF3
DDX1
SMARCA2
MID2
SRCAP
SMARCD3
KAT6A
TDRD3
ZMPSTE24
NCOA1
BCORL1
ATXN7L3
UIMC1
PIR
DNMT3B
KDM2B
FUS
OTUB2
RCOR1
TBL1Y
HDAC6
BTAF1
WAC
BRPF3
SIRT1
ABL1
FBXL19
SETD1A
MED15
SMARCB1
HIRA
DDX17
RBFOX2
EP300
BRD1
HDAC10
PRMT5
SNW1
YY1
TRIP11
APEX1
BRMS1L
ZMYND8
MRGBP
TRIB3
AHCY
LPIN2
RBBP8
TBL1X
SUV39H1
PAGE4
RBBP7
PQBP1
JADE3
VGLL1
SUPT20H
HSF4
ARL2BP
SETD6
CRYM
TOX3
KAT8
RNF40
TRIP4
UBR5
NFKBIB
PIH1D1
PPP1R13L
DOT1L
TLE6
MED26
AKAP8
URI1
FBL
DYRK1B
PIAS4
PRKD2
BABAM1
MIER2
BUD31
TAF6
PHF14
EZH2
TRIM14
TLE4
KDM4C
EDF1
PDLIM1
GATA3
SUFU
ZMIZ1
TRIM37
CAMTA2
MED13
C1QBP
MED31
SMARCD2
KAT2A
EZH1
HDAC5
DHRS7B
PHF12
NFKB1
PPARGC1A
HTATIP2
LPXN
CCND1
BIRC2
NAA40
AIP
NUP98
PSMD9
PRDM4
PRMT8
ALDH2
CNOT2
CHD4
ING4
ATN1
SUDS3
HCFC2
PHC1
TDP2
MAK
NCOA7
RNF8
ZNF451
FHL5
HDGFL1
MED23
GMNN
TRIM38
PHF1
VEGFA
BRD8
CNOT6
SUB1
WWC1
TCERG1
BCL6
UBE3A
KAT2B
KANSL3
GCG
PCGF1
KDM3A
SMYD1
FHL2
CEBPZ
ATF2
ARID3A
BCL9
CHD5
PARK7
WDR77
HDAC1
TRIM62
ASH1L
SFPQ
GON4L
PRDM2
MTR
RLF
KDM5B
RBBP5
DR1
RCOR3
ARID1A
KMT2A
ZNF541
CASP8AP2
UBE2B
SET
TRIM32
PHF19
SUPT7L
DNMT3A
KANSL1
ENY2
EPC1
TAF12
KDM3B
NFYB
COPS5
TRIM25
RNF2
NAA60
ZMIZ2
TRIM24
DDX54
MED13L
PKN1
PFDN5
MORF4L2
RAP2C
NCOA3
NCOA5
TOX2
USP22
TRERF1
MED20
MED1
CITED1
RALY
KDM5C
PRMT1
SSX1
UXT
ELK1
PRDM7
YEATS4
SIN3B
SMARCA4
KDM4B
LIF
HAT1
ALDH1A2
RIPK3
AJUBA
ASH2L
CBFA2T3
ACTN4
JUND
HELZ2
CYP2E1
TAF4
PRDM12
TRIM28
MAP3K10
CCDC62
ACSS2
RLIM
PSMC3IP
CHD1L
PIAS3
NR0B2
DNAJB1
TRIM21
TRIM5
TRIM22
RRP8
PER2
MYBBP1A
WBP2
KDM6B
GPS2
PRMT7
LPIN3
MED10
BTG1
DYDC2
DPF2
MEN1
MED6
ELP3
MBD2
CAMK1
LPIN1
CDC73
KCTD1
DDB2
APLNR
ETS1
DTX1
AKIRIN2
MAP3K7
LMO2
SMYD5
TAF5L
DHX9
EPC2
MED4
SETDB2
KAT7
ACTL6A
TBR1
TFAP2A
IRF4
HMGA1
ARRB1
YAP1
RTF1
BRDT
BARD1
NAB1
CIR1
PARP9
FGF2
PRDM5
LEF1
AEBP2
TDG
SMARCC2
BRCA2
KANSL2
RB1
SETD1B
JDP2
TLE3
NCOA2
USP3
TGFB1I1
TCF25
MED9
NCOR1
MYOCD
TOB1
SS18
TP53
CBX4
SMAD4
BRD4
DMRTC2
WTIP
CARM1
RERE
PRDM16
PEX14
BCL10
LMO4
MTF2
CREG1
DCAF6
USP21
HDGF
SETDB1
SMYD2
GATAD2B
TMF1
LIMD1
NFKBIZ
MED12L
CAMK2D
SETD7
BOD1
ABT1
KDM6A
HDAC8
OGT
TACC1
PRDM14
MTDH
POLE3
MED22
NTMT1
NOTCH1
ANKRD1
TAF5
PPRC1
NPAT
MTA2
CHEK1
HMGA2
ARID5B
SAP18
MAT1A
MBIP
CENPJ
BEND6
PTPN14
SETBP1
TADA1
JMY
SUV39H2
CDYL
SMARCA5
HNRNPU
JAZF1
TRIP12
XPC
CXXC1
MMS19
SETD9
MIER3
KDM8
RNF20
PPARGC1B
MED7
N6AMT1
USP16
PCGF6
SFR1
MED19
KAT6B
ZIC3
BRPF1
RBPMS
NRG1
PAXIP1
SSBP3
DYRK1A
CUL4B
AUTS2
ELK4
PINK1
PAXBP1
BTG2
MED8
CTBP1
RRP1B
PRMT2
MED27
CHTOP
CRTC2
PMF1
LMNA
TONSL
MAML1
SAP30BP
ZNF653
MED11
TAF6L
RBBP4
WNT4
MYSM1
DPY30
SMARCAD1
VPS72
IWS1
PBXIP1
PYGO2
YY1AP1
EOMES
HDAC11
RYBP
ATXN7
DTX3L
YEATS2
MEAF6
BAP1
SFMBT1
RNF168
WDR82
HMGB2
SAP30
NIPBL
PRDM9
CITED2
IL31RA
SAP30L
USP49
MED30
PSIP1
ALDH1A1
KDM1B
NSD1
BRD7
COPS2
PCBD1
APBB1
TAF10
RAG1
LMO1
CDYL2
LEO1
PRKCB
ATF7IP2
NNMT
NAB2
GATAD2A
KMT2D
RCOR2
DDB1
CTNNB1
SF1
SETD5
IRF2BP2
BMI1
ING5
HR
ING2
MECP2
NR0B1
SIN3A
LDB2
ZFPM2
SF3B5
CHD3
UBE2E1
VGLL2
SETMAR
PA2G4
IRF2BP1
SDR16C5
DYDC1
TADA3
TRIM8
ASXL1
HOPX
ATF7IP
HDAC3
CAMTA1
UTF1
JMJD1C
CDY1
COPRS
HCFC1
MYD88
PHF8
KAT5
TADA2B
TRMT112
KDM2A
PARP14
PARP15
SMARCC1
SCAI
SLC19A1
JUP
AKIRIN1
MSL2
BRMS1
CTBP2
MED16
DRAP1
RUVBL1
NUPR1
EID2
EID2B
TCERG1L
BASP1
TYMS
MAMSTR
MTHFR
PAWR
TBL1XR1
DMAP1
ZNF366
BEND3
PARP10
SUZ12
TAF7
MAGED1
CIITA
ZFPM1
SERTAD2
CITED4
FIZ1
MED14
NRIP1
PCGF5
METTL23
EHMT1
NPM1
SETD2
SIAH2
EWSR1
MTA1
WBP2NL
RUVBL2
BCOR
FHL3
EP400
SETD3
TRIM52
TOB2
UTY
ALDH1A3
PRKD1
MAML2
SS18L1
MED12
SMYD3
MUC1
BRCC3
PCGF3
UBE2L3
MORF4L1
SETD4
WWOX
BCL9L
NAP1L2
SMYD4
TAF9B
SIRT7
USP7
ADH1A
MCRS1
FBLL1
MSL1
LRRK2
NOC2L
SF3B3
FAM47E
HMGB1
PAX5
LCOR
SUPT3H
WDR5
TRRAP
NCOR2
HDAC2
ADH1B
TLE1
MAML3
ARID5A
WDR5B
SND1
PIWIL2
C1D
ELANE
PHF2
ZNF335
MIER1
ZXDA
ZXDB
NCOA6
C6orf89
LDB1
CTR9
CNOT7
SFMBT2
PRMT6
DAXX
RING1
EHMT2
HSPA1A
TRIM15
TRIM31
TRIM27
TRIM13
SRA1
ZBED1
TRIM16
HSBP1L1
DHFR
HSBP1
RBM14
TCP10L
GTF2A1L
N4BP2L2
USP51
ADH1C
EID1
NCOA4
TAF15
KMT2B
MLLT6
UHRF1
TADA2A
PCGF2
PAGR1
