# Supplementary material for: HER2 low expression breast cancer subtyping and their correlation with prognosis and immune landscape based on the histone modification related genes
Source: Sci Rep. 2023 Dec 8;13:21753. doi: 10.1038/s41598-023-49010-7 (PMC10709565; doi:10.1038/s41598-023-49010-7)
Supplement: Supplementary file 3 — Supplementary Table S3. [file 41598_2023_49010_MOESM3_ESM.xlsx]

## Sheet: Sheet1
Table S3 Differentially expressed genes between high and low HER2 expression BRCA cell lines
	logFC	AveExpr	t	P.Value	adj.P.Val	B	sig
IFI44	-4.6171	2.63242	-20.146	1.18e-05	0.196324	1.36733	Down
SCN1B	-2.3777	1.27726	-14.1161	5.9e-05	0.298838	0.981645	Down
TGFB1	-4.05595	2.44873	-13.2745	7.77e-05	0.298838	0.891845	Down
DYNLT3	-2.33593	3.67904	-12.2814	0.000110153	0.302464	0.767065	Down
FAS	-1.68186	0.997323	-10.6413	0.000208649	0.314931	0.502592	Down
CALB2	-4.27086	2.33163	-9.42744	0.000356298	0.314931	0.24312	Down
HHEX	-2.47821	1.28171	-9.40255	0.000360464	0.314931	0.237086	Down
WDR44	-1.26101	3.16218	-9.24163	0.000388865	0.324973	0.197301	Down
CBWD1	-1.27665	4.77089	-8.76485	0.000490404	0.345374	0.0710718	Down
PHLDB2	-3.04891	2.26744	-8.43604	0.000579391	0.3521	-0.0238882	Down
FAM72D	-1.12285	2.84361	-8.41305	0.000586313	0.3521	-0.0307869	Down
EXOG	-1.73033	2.19449	-8.24177	0.000641149	0.3521	-0.083298	Down
DXO	-1.08807	4.17673	-8.13019	0.000680213	0.363177	-0.118594	Down
VLDLR	-2.53464	2.55523	-8.04163	0.000713273	0.368598	-0.147239	Down
SLCO3A1	-2.80616	2.45296	-7.96783	0.000742313	0.368598	-0.171545	Down
TIMP3	-5.5735	3.23316	-7.91269	0.000764943	0.368598	-0.189971	Down
MTHFD1L	-1.50732	3.83264	-7.80303	0.000812466	0.368598	-0.227295	Down
LRRC3	-1.06361	0.978885	-7.79035	0.00081819	0.368598	-0.231672	Down
TFPI	-5.23826	3.07444	-7.00458	0.00129046	0.468001	-0.528999	Down
VAT1	-2.08053	5.00327	-6.89874	0.00137674	0.482824	-0.57331	Down
MICB	-3.94138	2.80689	-6.85311	0.00141606	0.482824	-0.592752	Down
ACADS	-2.28062	1.71202	-6.81337	0.00145141	0.482824	-0.609854	Down
WRAP53	-1.25448	3.62931	-6.65923	0.00159893	0.482824	-0.677703	Down
PCDHGB1	-1.364	0.897664	-6.62206	0.00163715	0.482824	-0.694428	Down
CTSB	-2.06281	6.35633	-6.56006	0.00170338	0.482824	-0.722663	Down
LIPA	-1.3599	4.43468	-6.5188	0.00174924	0.482824	-0.741678	Down
ZNF516	-1.77382	1.16599	-6.51472	0.00175386	0.482824	-0.74357	Down
SLC35B2	-1.20275	5.8454	-6.45214	0.00182649	0.482824	-0.772792	Down
MYH10	-1.92561	3.52203	-6.31663	0.00199653	0.488971	-0.837567	Down
SLC9A7	-1.63654	3.45452	-6.31243	0.00200211	0.488971	-0.839612	Down
FAM171B	-1.67296	1.3921	-6.2391	0.00210235	0.498827	-0.875573	Down
INSR	-1.04904	2.08162	-6.19925	0.00215934	0.498827	-0.895375	Down
NEMP2	-1.6795	1.69005	-6.18723	0.00217689	0.498827	-0.901387	Down
ENOX2	-1.24619	2.85387	-6.13909	0.00224893	0.508549	-0.925632	Down
MPDZ	-1.58099	2.47891	-6.03362	0.00241696	0.51019	-0.979723	Down
AFAP1L2	-3.60454	2.19192	-6.00217	0.00246994	0.51019	-0.996116	Down
TVP23C	-1.14649	1.90044	-5.94751	0.00256538	0.51019	-1.0249	Down
NRAS	-1.60303	5.00348	-5.92351	0.00260866	0.51019	-1.03766	Down
ATG12	-1.03877	4.71644	-5.87569	0.00269755	0.51019	-1.0633	Down
TCEAL3	-1.65369	5.17253	-5.84279	0.00276079	0.51019	-1.0811	Down
MAP3K21	-2.00661	1.47021	-5.83292	0.00278012	0.51019	-1.08647	Down
REEP2	-1.58582	1.1094	-5.78973	0.00286659	0.51019	-1.11011	Down
NBPF15	-1.24826	4.52262	-5.7183	0.00301675	0.51019	-1.14976	Down
MFGE8	-3.80592	3.53485	-5.69613	0.00306527	0.51019	-1.1622	Down
FHL1	-1.26269	0.843029	-5.6537	0.00316072	0.51019	-1.1862	Down
PAPSS2	-3.6093	2.41977	-5.6372	0.00319879	0.51019	-1.1956	Down
MAOA	-2.60585	1.41798	-5.61751	0.00324493	0.511235	-1.20686	Down
SERPINB1	-3.10345	4.15482	-5.56586	0.00336983	0.522252	-1.23666	Down
SLC25A53	-1.17067	1.96467	-5.53868	0.00343784	0.522252	-1.25248	Down
GLCE	-1.01187	3.18988	-5.5349	0.00344742	0.522252	-1.25469	Down
CSTF2	-1.10146	4.24647	-5.53361	0.00345071	0.522252	-1.25545	Down
IRS2	-2.17061	1.26695	-5.49796	0.00354282	0.530335	-1.27639	Down
CCNDBP1	-1.02284	4.36846	-5.38335	0.00385948	0.557768	-1.34493	Down
BCAR1	-1.28206	4.99946	-5.36064	0.00392617	0.561018	-1.35874	Down
PCDH7	-1.17506	1.12673	-5.29558	0.00412494	0.561018	-1.39871	Down
C16orf95	-1.38727	1.62879	-5.28038	0.0041731	0.561018	-1.40814	Down
MICAL1	-1.50677	2.63925	-5.23358	0.00432559	0.561018	-1.43738	Down
MAP10	-1.42908	1.12575	-5.21614	0.00438411	0.561018	-1.44837	Down
HECW2	-2.20373	1.33606	-5.19506	0.00445609	0.561018	-1.4617	Down
WFDC2	-1.20099	1.11294	-5.19361	0.0044611	0.561018	-1.46262	Down
MXI1	-1.13903	3.09176	-5.14459	0.00463424	0.570992	-1.4939	Down
PLOD2	-1.79114	4.51793	-5.0638	0.00493734	0.575155	-1.54626	Down
CCDC88B	-1.26769	1.398	-5.01795	0.00511981	0.589269	-1.57642	Down
CD99L2	-2.05505	4.21614	-4.94545	0.00542495	0.595916	-1.6248	Down
C1GALT1C1L	-1.00917	0.652453	-4.91358	0.00556588	0.595916	-1.64633	Down
PDLIM7	-1.66819	5.54476	-4.90273	0.00561487	0.595916	-1.6537	Down
CCDC90B	-1.07047	5.06498	-4.88692	0.00568711	0.595916	-1.66447	Down
PEAK1	-2.20033	1.97462	-4.88664	0.00568844	0.595916	-1.66466	Down
ZIC2	-1.1996	0.977504	-4.88149	0.0057122	0.595916	-1.66818	Down
DBNDD2	-2.9733	3.6133	-4.85522	0.0058354	0.595916	-1.68619	Down
FAM122C	-1.09039	1.21405	-4.82218	0.00599481	0.603279	-1.709	Down
SHKBP1	-1.11373	5.37435	-4.77574	0.00622763	0.607073	-1.74136	Down
SLC7A11	-1.95372	2.07583	-4.69362	0.00666617	0.619143	-1.79947	Down
TLCD3A	-2.25139	2.77326	-4.69131	0.00667901	0.619143	-1.80112	Down
MOCOS	-1.58723	2.17651	-4.67276	0.00678332	0.619143	-1.81441	Down
TAF13	-1.20646	5.54812	-4.66746	0.00681347	0.619143	-1.81822	Down
MRPL33	-1.0649	7.41434	-4.64666	0.00693332	0.619143	-1.83321	Down
C1orf21	-1.78825	3.22385	-4.63424	0.00700609	0.619143	-1.8422	Down
PBX4	-2.35274	1.53051	-4.62491	0.00706132	0.619143	-1.84896	Down
NAV2	-2.09455	2.10332	-4.58154	0.00732499	0.622981	-1.88062	Down
ITGB4	-2.24926	5.24855	-4.56689	0.0074167	0.628002	-1.89139	Down
ULBP2	-2.26472	2.21866	-4.51937	0.00772359	0.637659	-1.92657	Down
RASSF3	-1.8984	2.83577	-4.51843	0.0077298	0.637659	-1.92727	Down
MAP7D3	-3.44945	2.29538	-4.49499	0.00788677	0.643652	-1.94477	Down
EID2B	-1.32753	1.43767	-4.45134	0.00818933	0.643652	-1.97762	Down
IDS	-2.03873	4.58679	-4.44492	0.00823499	0.643652	-1.98248	Down
NXN	-3.51513	2.07872	-4.43501	0.00830603	0.643652	-1.99	Down
BBIP1	-1.54243	3.5087	-4.42843	0.00835356	0.643652	-1.995	Down
PML	-1.95168	3.64972	-4.4278	0.00835817	0.643652	-1.99548	Down
CNPY3	-1.0705	5.74865	-4.42608	0.00837066	0.643652	-1.99679	Down
FOXC1	-2.79776	1.52317	-4.40884	0.00849711	0.64911	-2.00993	Down
PAM	-2.86562	3.95744	-4.38144	0.00870275	0.654592	-2.03093	Down
MAP3K20	-1.94586	3.9407	-4.37984	0.00871493	0.654592	-2.03216	Down
GPRC5A	-3.44242	4.14274	-4.35846	0.00887974	0.654592	-2.04865	Down
COL18A1	-3.25304	3.52061	-4.35616	0.0088977	0.654592	-2.05042	Down
TPM4	-1.31984	7.81903	-4.34863	0.00895675	0.654592	-2.05625	Down
FMNL3	-1.34358	1.38236	-4.29854	0.00936162	0.666232	-2.0953	Down
BAG6	-1.19871	7.04984	-4.29469	0.00939365	0.666232	-2.09832	Down
CSTB	-1.16955	7.96848	-4.29057	0.00942797	0.666232	-2.10155	Down
SLC9A6	-2.44311	2.17169	-4.28232	0.00949725	0.66776	-2.10803	Down
CYP26B1	-1.71128	1.02919	-4.27432	0.00956503	0.66776	-2.11433	Down
SEMA6B	-2.06361	2.35431	-4.27399	0.00956783	0.66776	-2.11459	Down
ALDH1B1	-1.24864	3.81671	-4.24586	0.00981083	0.66776	-2.13685	Down
SP140L	-2.62462	2.27347	-4.23135	0.00993897	0.667961	-2.14838	Down
FCMR	-1.65569	1.67591	-4.20038	0.010219	0.671469	-2.17312	Down
PDZD8	-1.38008	2.62458	-4.19886	0.010233	0.671469	-2.17434	Down
GRN	-1.55403	6.68901	-4.19263	0.0102906	0.671469	-2.17935	Down
TSR1	-1.21909	5.11108	-4.1785	0.0104226	0.671469	-2.19072	Down
PI4K2A	-1.29289	3.0112	-4.17452	0.0104601	0.671469	-2.19393	Down
ATP2B4	-1.5806	3.9849	-4.14914	0.0107032	0.671469	-2.21446	Down
YWHAE	-1.00514	8.92458	-4.14898	0.0107047	0.671469	-2.21459	Down
DGAT2	-1.89713	2.44089	-4.14691	0.0107248	0.671469	-2.21627	Down
AHR	-1.92121	3.7762	-4.13906	0.0108015	0.674075	-2.22265	Down
FAM32A	-1.04938	6.37682	-4.11851	0.0110053	0.679463	-2.2394	Down
RAPH1	-1.43154	3.20393	-4.08944	0.0113015	0.683267	-2.26324	Down
CDKN1A	-2.99973	4.82232	-4.0831	0.0113673	0.683267	-2.26846	Down
BICD1	-1.97717	2.16103	-4.08233	0.0113753	0.683267	-2.26909	Down
ADGRF4	-2.17856	1.35066	-4.05743	0.0116384	0.687695	-2.28966	Down
CD44	-6.36894	5.17464	-4.05051	0.0117127	0.687695	-2.2954	Down
SGMS1	-1.08985	3.6035	-4.04512	0.0117711	0.687695	-2.29988	Down
GLG1	-1.14464	5.15525	-4.03417	0.0118907	0.6886	-2.309	Down
ZNF584	-1.18651	3.16404	-4.03188	0.0119158	0.6886	-2.3109	Down
LHFPL2	-1.73195	2.9412	-4.01697	0.0120812	0.6886	-2.32335	Down
HSPA13	-1.21749	3.7889	-4.00365	0.0122313	0.6886	-2.3345	Down
DKK1	-5.02923	3.83909	-3.99459	0.0123346	0.6886	-2.34211	Down
DMTN	-2.37093	1.91923	-3.97727	0.0125351	0.6886	-2.3567	Down
TRIM7	-2.08928	1.22018	-3.97422	0.0125707	0.6886	-2.35928	Down
BHLHB9	-1.05394	1.00385	-3.97273	0.0125881	0.6886	-2.36053	Down
KIF3A	-1.11984	2.66005	-3.9682	0.0126414	0.6886	-2.36436	Down
SHISA4	-1.86582	2.8797	-3.96732	0.0126518	0.6886	-2.3651	Down
TMEM107	-1.73055	3.02115	-3.94809	0.0128813	0.6886	-2.38141	Down
NABP1	-1.6982	3.41679	-3.94718	0.0128923	0.6886	-2.38218	Down
JADE2	-2.91951	2.70562	-3.94455	0.012924	0.6886	-2.38441	Down
NHS	-1.43443	1.07248	-3.92698	0.0131387	0.6886	-2.39938	Down
TMUB2	-1.14134	4.11852	-3.9219	0.0132016	0.6886	-2.40372	Down
LIMD2	-1.12142	1.35654	-3.90583	0.0134028	0.690635	-2.41748	Down
PLEKHG2	-2.12828	2.50488	-3.88673	0.0136466	0.690635	-2.43389	Down
OARD1	-1.47516	4.99052	-3.8756	0.0137911	0.693922	-2.44349	Down
TDRD7	-1.35542	2.56862	-3.86596	0.0139175	0.696542	-2.45182	Down
PPT2	-1.57081	3.70845	-3.83964	0.01427	0.699436	-2.47466	Down
S100A10	-2.69224	8.23897	-3.82948	0.0144088	0.699436	-2.48351	Down
GADD45B	-1.36625	4.76667	-3.82273	0.014502	0.699436	-2.48941	Down
CNTROB	-1.06826	4.84622	-3.8059	0.0147372	0.699436	-2.50414	Down
IFITM1	-4.36351	3.96997	-3.78927	0.0149739	0.699436	-2.51874	Down
JAK1	-1.12975	5.10562	-3.77826	0.0151332	0.699436	-2.52845	Down
TRAPPC1	-1.04625	6.96879	-3.77291	0.0152112	0.699436	-2.53317	Down
MAPK1IP1L	-1.03855	5.30283	-3.76412	0.0153405	0.699436	-2.54094	Down
APBB2	-2.30924	3.79715	-3.7441	0.0156398	0.700353	-2.5587	Down
TSPYL5	-3.10778	2.18998	-3.74367	0.0156462	0.700353	-2.55908	Down
TRIB2	-2.51082	3.48128	-3.71171	0.0161385	0.710765	-2.58759	Down
GYG2	-1.49078	1.10754	-3.71037	0.0161596	0.710765	-2.5888	Down
NFKBIZ	-2.08458	3.38891	-3.69811	0.0163535	0.713089	-2.59979	Down
FADS3	-1.98994	3.73139	-3.69327	0.0164306	0.713089	-2.60413	Down
CD22	-2.55268	1.63397	-3.68682	0.0165344	0.713089	-2.60994	Down
TMED7	-1.01797	4.7114	-3.67854	0.0166685	0.713975	-2.6174	Down
SOCS3	-2.33185	2.07974	-3.66564	0.0168801	0.716855	-2.62905	Down
TIMP1	-4.63902	4.94772	-3.66117	0.0169541	0.716855	-2.63309	Down
EIF5A2	-1.99685	1.84524	-3.66013	0.0169714	0.716855	-2.63403	Down
VWA7	-1.29919	1.14857	-3.65656	0.0170308	0.716855	-2.63726	Down
TFPI2	-2.9298	2.9343	-3.63182	0.0174497	0.719103	-2.65975	Down
HELZ2	-1.68566	3.28624	-3.63166	0.0174525	0.719103	-2.65989	Down
PSMC3IP	-1.10367	4.6556	-3.63061	0.0174705	0.719103	-2.66085	Down
MOSPD1	-1.15624	3.8467	-3.62888	0.0175003	0.719103	-2.66243	Down
GNB5	-1.77129	3.63495	-3.61834	0.017683	0.720317	-2.67204	Down
SLC26A2	-3.054	2.39308	-3.61677	0.0177103	0.720317	-2.67348	Down
SLC43A1	-1.65367	1.50185	-3.60921	0.017843	0.720317	-2.68039	Down
PRAF2	-1.28043	4.01558	-3.60562	0.0179064	0.720317	-2.68368	Down
MCOLN3	-1.80744	1.16964	-3.60205	0.0179697	0.720317	-2.68695	Down
YJEFN3	-1.73288	2.51577	-3.59973	0.0180109	0.720317	-2.68908	Down
SLC22A4	-1.24478	1.5605	-3.59703	0.0180591	0.720317	-2.69156	Down
CUTA	-1.52003	7.63967	-3.59676	0.0180638	0.720317	-2.6918	Down
DGKA	-1.8862	2.53588	-3.59489	0.0180974	0.720317	-2.69352	Down
AIG1	-1.15484	4.51113	-3.59141	0.0181599	0.720317	-2.69672	Down
A4GALT	-3.307	1.74952	-3.59112	0.018165	0.720317	-2.69698	Down
BMP1	-2.33822	2.75498	-3.58479	0.0182794	0.720317	-2.70281	Down
THEM4	-1.77387	2.67488	-3.57967	0.0183724	0.720317	-2.70752	Down
MEAK7	-1.49535	3.80593	-3.57671	0.0184264	0.720317	-2.71025	Down
SIK1B	-2.08452	2.24238	-3.56914	0.0185654	0.720317	-2.71723	Down
HACD1	-2.83224	2.518	-3.56718	0.0186017	0.720317	-2.71904	Down
IFI44L	-1.83773	0.980008	-3.5659	0.0186253	0.720317	-2.72022	Down
TAF9	-1.17482	5.73198	-3.56301	0.0186789	0.720938	-2.72289	Down
CENPI	-1.12154	3.6743	-3.55764	0.0187789	0.721924	-2.72786	Down
RUNX2	-2.78267	1.51411	-3.55713	0.0187886	0.721924	-2.72833	Down
PHLDA1	-4.17335	2.72667	-3.55184	0.0188878	0.721968	-2.73323	Down
NAB1	-1.9068	3.03844	-3.54999	0.0189226	0.721968	-2.73494	Down
IER3	-2.37756	7.47541	-3.5436	0.0190436	0.721968	-2.74087	Down
PPP2CA	-1.11546	6.40813	-3.53195	0.0192665	0.726215	-2.7517	Down
KCTD21	-1.04629	2.66385	-3.53182	0.019269	0.726215	-2.75183	Down
STC1	-3.64822	3.07482	-3.52164	0.0194661	0.729602	-2.7613	Down
PGM2	-1.14988	4.25264	-3.51562	0.019584	0.729602	-2.76693	Down
NLGN2	-1.35481	2.94915	-3.50824	0.0197294	0.729602	-2.77382	Down
CHST7	-1.62493	0.957092	-3.5057	0.0197798	0.729602	-2.7762	Down
TRMT2B	-1.10782	3.78686	-3.49362	0.0200212	0.729602	-2.78751	Down
EOGT	-1.42647	2.09988	-3.47887	0.0203207	0.729602	-2.80137	Down
DPP4	-1.02563	0.613505	-3.4743	0.0204147	0.729602	-2.80568	Down
AKR1C2	-3.85394	2.3233	-3.47005	0.0205023	0.729602	-2.80968	Down
C1GALT1C1	-1.51348	4.31336	-3.45331	0.0208522	0.729602	-2.82549	Down
RASSF8	-2.72635	2.47321	-3.45032	0.0209153	0.729602	-2.82832	Down
PODNL1	-1.30188	0.895827	-3.44669	0.0209924	0.729602	-2.83176	Down
MT1X	-2.24223	6.39127	-3.44483	0.021032	0.729602	-2.83353	Down
PHTF1	-2.19711	3.32273	-3.44141	0.021105	0.729602	-2.83677	Down
PC	-1.0401	4.46443	-3.43776	0.0211832	0.729681	-2.84023	Down
RTL8C	-1.17056	5.77604	-3.42947	0.0213623	0.731009	-2.8481	Down
SGK1	-2.92688	2.19446	-3.42531	0.0214527	0.731009	-2.85206	Down
SSR1	-1.27725	6.46555	-3.42388	0.021484	0.731009	-2.85343	Down
ZNF76	-1.0747	4.86352	-3.4237	0.0214879	0.731009	-2.8536	Down
MORN4	-1.49569	2.25928	-3.4216	0.0215338	0.731273	-2.85559	Down
IL13RA1	-1.43572	4.34409	-3.41437	0.0216928	0.731754	-2.86248	Down
BCORL1	-1.24087	1.73128	-3.40964	0.0217976	0.731754	-2.867	Down
SGTB	-1.24871	1.28176	-3.40908	0.02181	0.731754	-2.86753	Down
KLHDC8B	-2.19727	2.25861	-3.40745	0.0218464	0.731754	-2.86909	Down
KATNAL1	-1.6097	1.63035	-3.40602	0.0218782	0.731754	-2.87046	Down
TMX4	-1.84407	2.84412	-3.39426	0.0221423	0.731754	-2.8817	Down
PODXL	-2.92292	3.87221	-3.39406	0.0221468	0.731754	-2.8819	Down
IER5	-2.49116	4.34811	-3.3838	0.0223803	0.733052	-2.89173	Down
RGPD5	-2.43649	2.79028	-3.38184	0.0224252	0.733052	-2.89361	Down
UGCG	-2.25887	3.94141	-3.36534	0.0228076	0.735137	-2.90948	Down
DERL2	-1.11961	5.39956	-3.36269	0.0228698	0.735137	-2.91204	Down
CFAP410	-1.33443	3.4812	-3.36045	0.0229224	0.735137	-2.9142	Down
HLA.A	-5.15905	6.17128	-3.35711	0.0230011	0.735137	-2.91742	Down
PKDCC	-2.1026	1.35615	-3.35271	0.0231055	0.735137	-2.92167	Down
SIK1	-1.56507	1.75824	-3.3519	0.0231247	0.735137	-2.92245	Down
ALG13	-1.27185	4.8388	-3.34764	0.0232261	0.735137	-2.92657	Down
CEP164	-1.01857	3.92195	-3.34726	0.0232353	0.735137	-2.92694	Down
VAMP2	-1.03443	4.16309	-3.34508	0.0232875	0.735137	-2.92905	Down
FAM81A	-1.57192	0.962699	-3.34263	0.0233463	0.735137	-2.93142	Down
LAMA3	-2.74209	2.21981	-3.34062	0.0233947	0.735137	-2.93336	Down
HECTD2	-1.2518	1.71492	-3.32487	0.0237777	0.735137	-2.94864	Down
RMDN2	-1.48517	1.2623	-3.32458	0.0237847	0.735137	-2.94892	Down
ISG15	-3.62446	5.43958	-3.30653	0.0242327	0.743685	-2.96648	Down
ITSN1	-1.1381	3.84162	-3.30452	0.0242833	0.743685	-2.96844	Down
AKR1E2	-1.95315	1.5223	-3.30322	0.0243162	0.743685	-2.96972	Down
SUPT3H	-1.62477	2.25215	-3.29376	0.0245556	0.743685	-2.97895	Down
TRIM25	-1.03926	5.16761	-3.28873	0.0246842	0.743685	-2.98387	Down
ACO1	-2.34125	3.25417	-3.28482	0.0247847	0.743685	-2.9877	Down
ETS2	-2.05304	3.76258	-3.2825	0.0248444	0.743685	-2.98996	Down
NUAK1	-1.80836	1.48564	-3.26915	0.0251919	0.743685	-3.00306	Down
DNM1	-2.19724	2.26365	-3.26822	0.0252163	0.743685	-3.00398	Down
LACC1	-1.27894	1.71374	-3.26234	0.0253713	0.743685	-3.00976	Down
UACA	-2.10367	3.26565	-3.25201	0.0256464	0.743685	-3.01993	Down
RFESD	-1.01299	1.56646	-3.25027	0.0256928	0.743685	-3.02164	Down
MTCL1	-2.10597	3.15846	-3.24448	0.0258489	0.743685	-3.02736	Down
AFF4	-1.12601	4.06214	-3.23776	0.0260313	0.743685	-3.034	Down
IFI6	-2.15804	4.14764	-3.23561	0.0260898	0.743685	-3.03612	Down
PDE8A	-1.71763	3.54159	-3.23523	0.0261002	0.743685	-3.0365	Down
SMAD3	-1.99817	3.74279	-3.22998	0.0262442	0.743685	-3.04169	Down
STAT1	-1.06328	5.43464	-3.21856	0.0265602	0.743685	-3.053	Down
RNF32	-1.02145	1.40042	-3.21484	0.0266641	0.743685	-3.05669	Down
CENPN	-1.23835	6.41342	-3.21367	0.026697	0.743685	-3.05786	Down
BOD1	-1.01177	5.45583	-3.21114	0.026768	0.744583	-3.06037	Down
ICAM5	-2.03129	1.60002	-3.19194	0.0273145	0.747276	-3.07949	Down
MTRR	-1.01802	4.87959	-3.17911	0.0276866	0.752559	-3.0923	Down
MAP1LC3B	-1.22209	5.10844	-3.17796	0.0277203	0.752559	-3.09345	Down
ACYP1	-1.30291	4.81103	-3.17562	0.0277887	0.75293	-3.09578	Down
ERFE	-1.76453	1.24984	-3.16729	0.0280345	0.753638	-3.10412	Down
P2RX5	-1.79548	1.62005	-3.16549	0.028088	0.754023	-3.10593	Down
TMEM35B	-2.36703	2.71942	-3.16	0.0282518	0.754296	-3.11144	Down
HABP4	-1.72763	2.40019	-3.15592	0.0283741	0.754296	-3.11553	Down
PDIA6	-1.03743	7.6522	-3.15527	0.0283936	0.754296	-3.11618	Down
C5orf63	-1.13558	2.23628	-3.14896	0.0285842	0.754296	-3.12252	Down
FHL2	-4.05665	4.24884	-3.13917	0.0288828	0.754296	-3.13237	Down
PSMG4	-1.22805	4.69032	-3.13651	0.0289648	0.754296	-3.13506	Down
RIN3	-2.43897	1.52568	-3.13601	0.02898	0.754296	-3.13556	Down
BEND6	-1.45428	1.12918	-3.12344	0.0293704	0.754296	-3.14825	Down
C6orf89	-1.08637	4.35417	-3.11945	0.0294952	0.754296	-3.15228	Down
IFT57	-2.9665	2.58473	-3.11679	0.0295791	0.754296	-3.15497	Down
SH3KBP1	-2.65985	3.26244	-3.11662	0.0295845	0.754296	-3.15514	Down
DAP	-1.02775	6.6201	-3.11616	0.029599	0.754296	-3.15561	Down
TNFRSF11B	-1.80248	1.26549	-3.11499	0.029636	0.754296	-3.1568	Down
AURKB	-1.06702	6.24524	-3.11084	0.0297675	0.754296	-3.161	Down
BAG2	-2.07575	1.48235	-3.10422	0.0299784	0.754296	-3.1677	Down
PMP22	-2.96696	2.44881	-3.09792	0.0301812	0.754296	-3.1741	Down
MCFD2	-1.63038	5.42056	-3.09573	0.0302519	0.754296	-3.17632	Down
DST	-1.82457	4.90808	-3.08563	0.0305806	0.754296	-3.18659	Down
TMEM30A	-1.38203	5.33381	-3.08286	0.0306715	0.754296	-3.18941	Down
SIKE1	-1.64158	4.81175	-3.08276	0.0306746	0.754296	-3.18951	Down
ITGA2	-2.19333	2.80922	-3.0792	0.0307921	0.754296	-3.19314	Down
ACCS	-1.69551	2.56418	-3.07412	0.0309602	0.754296	-3.19831	Down
AKR1C1	-2.45208	1.67736	-3.07146	0.0310488	0.754296	-3.20103	Down
BCL6	-1.39974	3.17223	-3.06815	0.0311592	0.754296	-3.2044	Down
FKBP8	-1.12601	7.01158	-3.05416	0.0316315	0.755246	-3.21871	Down
RNLS	-1.58178	1.94732	-3.04742	0.0318619	0.755246	-3.22561	Down
TPST1	-1.90795	2.06843	-3.04056	0.0320984	0.755246	-3.23265	Down
MINPP1	-1.17308	3.2417	-3.03991	0.0321208	0.755246	-3.23331	Down
DOCK10	-1.1262	0.699076	-3.03846	0.0321711	0.755246	-3.2348	Down
NOL4L	-1.84248	2.0739	-3.02501	0.0326417	0.755246	-3.24863	Down
RAB8B	-1.50843	2.39716	-3.01401	0.0330324	0.755246	-3.25996	Down
SGCB	-2.26451	2.33024	-3.01012	0.0331717	0.755246	-3.26396	Down
SLC6A6	-1.25188	3.34683	-3.00916	0.0332065	0.755246	-3.26496	Down
AGBL2	-1.01622	0.838461	-3.00555	0.0333366	0.755246	-3.26869	Down
ACTN1	-1.37349	6.97194	-2.99381	0.0337639	0.755246	-3.28082	Down
TGFBR2	-2.7397	2.64132	-2.98516	0.0340828	0.755246	-3.28978	Down
CTSK	-1.22637	1.80869	-2.98486	0.0340939	0.755246	-3.29009	Down
PPFIA4	-1.56774	1.27927	-2.97564	0.0344376	0.755246	-3.29966	Down
ANKRD18A	-1.86686	1.91037	-2.97117	0.0346057	0.755246	-3.3043	Down
SMOX	-2.46923	2.81037	-2.96967	0.0346625	0.755246	-3.30586	Down
FZD6	-1.83494	4.21305	-2.9696	0.0346648	0.755246	-3.30593	Down
ZNF488	-1.72395	1.08058	-2.9629	0.034919	0.755246	-3.3129	Down
FRMD3	-1.14945	0.79024	-2.96122	0.0349832	0.755246	-3.31465	Down
HMGN4	-1.22371	5.03918	-2.95143	0.0353592	0.755246	-3.32485	Down
SNX24	-1.71315	3.85339	-2.94824	0.0354827	0.755246	-3.32817	Down
KNDC1	-1.44208	0.749474	-2.94131	0.0357527	0.757202	-3.33541	Down
GALNS	-1.92132	3.65312	-2.93002	0.0361976	0.759905	-3.34721	Down
DLK2	-1.36119	0.975074	-2.92892	0.0362414	0.759905	-3.34837	Down
RNASEK	-1.00918	7.34195	-2.92832	0.0362652	0.759905	-3.34899	Down
ENDOD1	-1.5007	3.02129	-2.92827	0.036267	0.759905	-3.34904	Down
STK10	-2.21672	3.55237	-2.92579	0.036366	0.759905	-3.35164	Down
KIF27	-1.04438	1.36233	-2.92026	0.0365874	0.761913	-3.35744	Down
ECHDC1	-3.60539	3.88315	-2.91552	0.0367782	0.763684	-3.36241	Down
CCDC28A	-1.10579	3.15934	-2.91384	0.0368463	0.763739	-3.36417	Down
GAB2	-2.39139	2.25447	-2.91206	0.0369182	0.763739	-3.36604	Down
RHOF	-1.93681	2.24662	-2.90208	0.0373256	0.765674	-3.37652	Down
C4orf48	-2.31672	3.60477	-2.89824	0.037484	0.766364	-3.38057	Down
HAPLN3	-1.21817	0.91021	-2.89487	0.0376231	0.76768	-3.38411	Down
CMTM6	-1.45549	4.63518	-2.8938	0.0376678	0.767776	-3.38524	Down
GAD1	-1.29736	0.985816	-2.89156	0.0377608	0.768226	-3.3876	Down
CNTNAP1	-1.20516	0.882262	-2.88805	0.0379072	0.768226	-3.3913	Down
JAG1	-2.78554	2.88782	-2.88363	0.0380926	0.768226	-3.39596	Down
RASA1	-1.56682	4.04344	-2.86519	0.0388769	0.770167	-3.41545	Down
ARL4A	-1.00957	4.66985	-2.86493	0.0388878	0.770167	-3.41571	Down
CORO1C	-1.96044	4.99554	-2.86287	0.0389769	0.770167	-3.4179	Down
TSPAN3	-1.86684	5.59128	-2.85495	0.0393201	0.772773	-3.42629	Down
PDE9A	-1.97572	1.28271	-2.8503	0.0395236	0.773812	-3.43123	Down
DDX58	-1.67872	2.14026	-2.84548	0.0397353	0.773812	-3.43634	Down
MTMR11	-1.15237	2.43955	-2.83854	0.0400425	0.774304	-3.4437	Down
CBL	-1.02046	3.11387	-2.83478	0.0402103	0.774304	-3.44771	Down
CIART	-2.05118	1.8131	-2.82764	0.0405308	0.774304	-3.4553	Down
TUBB6	-2.34825	5.91066	-2.82742	0.0405407	0.774304	-3.45554	Down
RPS6KA3	-1.29012	3.45129	-2.82709	0.0405555	0.774304	-3.45589	Down
CTBS	-1.2264	2.945	-2.8243	0.0406818	0.774304	-3.45886	Down
FBXO27	-2.12629	1.66953	-2.82059	0.0408501	0.774304	-3.46281	Down
HEXB	-1.07914	6.37276	-2.81207	0.04124	0.774304	-3.47191	Down
LAMC2	-3.03018	2.13811	-2.81016	0.041328	0.774304	-3.47395	Down
NFATC2	-1.12819	1.3783	-2.809	0.0413814	0.774304	-3.47519	Down
HTATIP2	-1.37388	5.21349	-2.80826	0.0414154	0.774304	-3.47597	Down
C17orf49	-1.29644	5.40343	-2.8068	0.041483	0.774304	-3.47753	Down
KIAA1586	-1.136	2.49538	-2.80581	0.0415289	0.774304	-3.47859	Down
ERO1A	-1.45755	4.55365	-2.79579	0.0419964	0.777624	-3.48931	Down
OTULIN	-1.29035	3.24318	-2.79475	0.0420451	0.777624	-3.49042	Down
TIAM2	-1.19449	1.88794	-2.78961	0.0422873	0.778942	-3.49592	Down
GGT5	-2.91166	2.4	-2.78493	0.0425095	0.779652	-3.50094	Down
MYOF	-2.72315	5.42565	-2.77193	0.0431332	0.786524	-3.5149	Down
NMB	-2.57205	2.91765	-2.76289	0.0435729	0.788335	-3.52462	Down
TBC1D1	-2.50762	3.48165	-2.76131	0.0436502	0.788335	-3.52631	Down
ATL3	-1.03075	4.90979	-2.76019	0.0437055	0.788335	-3.52753	Down
DDB2	-1.20023	4.81932	-2.75611	0.0439061	0.788335	-3.53192	Down
ZNF608	-2.44679	1.68639	-2.75481	0.0439706	0.788335	-3.53332	Down
LY6G5B	-1.26868	3.46507	-2.75428	0.0439966	0.788335	-3.53389	Down
TP53I3	-1.13005	3.47979	-2.75418	0.0440014	0.788335	-3.53399	Down
MOK	-1.71785	3.37484	-2.74593	0.0444116	0.789611	-3.54289	Down
GPR87	-1.76701	1.04175	-2.74297	0.0445601	0.789611	-3.54609	Down
BTN2A1	-1.40926	4.2354	-2.73979	0.0447198	0.789611	-3.54952	Down
TLCD2	-1.06743	1.00855	-2.73815	0.0448025	0.789611	-3.55129	Down
NUP62CL	-1.05469	2.26226	-2.73672	0.0448751	0.789611	-3.55284	Down
NT5E	-4.49173	3.48371	-2.73631	0.0448956	0.789611	-3.55328	Down
TMEM101	-3.1549	3.22346	-2.73468	0.0449781	0.789611	-3.55504	Down
SHROOM1	-1.4771	1.83977	-2.73458	0.0449833	0.789611	-3.55515	Down
GOLT1B	-1.00452	4.35192	-2.73025	0.0452033	0.790631	-3.55983	Down
ENC1	-1.93067	4.31555	-2.72775	0.0453314	0.791384	-3.56254	Down
SP100	-1.91494	3.65403	-2.71848	0.0458081	0.794096	-3.57257	Down
FAM89A	-1.7243	1.44014	-2.7183	0.0458172	0.794096	-3.57276	Down
IFIT5	-1.7698	2.28191	-2.70708	0.0464022	0.79546	-3.58493	Down
UPK3BL1	-1.5506	4.0266	-2.70704	0.0464045	0.79546	-3.58497	Down
SMIM4	-1.33072	5.11742	-2.69983	0.0467848	0.797036	-3.5928	Down
MYBL1	-1.86526	2.89621	-2.69924	0.0468162	0.797036	-3.59344	Down
POLR3GL	-1.78942	3.87981	-2.68956	0.0473325	0.798928	-3.60397	Down
ZSWIM6	-1.43675	2.03083	-2.68808	0.0474124	0.799203	-3.60558	Down
CD58	-1.77989	3.82709	-2.68425	0.0476191	0.799715	-3.60976	Down
EPB41L2	-3.18039	3.47488	-2.68088	0.0478016	0.799715	-3.61343	Down
IGFBPL1	-1.78883	0.941299	-2.67894	0.0479068	0.799715	-3.61554	Down
KLHL2	-1.07141	2.81668	-2.6785	0.0479305	0.799715	-3.61601	Down
STK19	-1.10938	4.72103	-2.67678	0.0480246	0.799744	-3.61789	Down
AHNAK2	-2.68346	1.65328	-2.67637	0.048047	0.799744	-3.61834	Down
BMP8B	-1.24258	0.966754	-2.67599	0.0480677	0.799744	-3.61875	Down
PROS1	-1.05191	0.614451	-2.67521	0.0481102	0.799744	-3.6196	Down
TAF8	-1.20748	3.45732	-2.67317	0.0482221	0.800001	-3.62183	Down
CUL4B	-1.00593	4.44522	-2.65981	0.0489608	0.801999	-3.63642	Down
HLA.F	-3.12304	2.34109	-2.65561	0.0491958	0.801999	-3.64101	Down
INAFM1	-1.03316	2.96651	-2.6553	0.0492131	0.801999	-3.64135	Down
IL18BP	-1.18113	2.06013	-2.64498	0.0497954	0.803118	-3.65264	Down
TRIM39	-1.0175	3.54186	-2.64435	0.0498316	0.803118	-3.65333	Down
BEND7	-2.31165	1.28482	-2.64254	0.0499345	0.803172	-3.65531	Down
SEPTIN12	0.499926	0.269009	13.7585	6.62e-05	0.298838	0.945093	N.S
YIPF5	-0.909876	4.53438	-11.8695	0.000128299	0.308255	0.708236	N.S
IGBP1	-0.749377	4.99548	-10.6209	0.000210429	0.314931	0.498749	N.S
NRBP1	-0.725362	6.25046	-10.3191	0.000239116	0.314931	0.439867	N.S
TMEM18	-0.624297	5.02902	-9.90818	0.000286177	0.314931	0.353691	N.S
ZNF484	-0.569894	0.961457	-9.87537	0.000290398	0.314931	0.346493	N.S
PGBD4	0.455077	0.992362	9.77433	0.000303878	0.314931	0.324011	N.S
MYNN	0.72865	3.83076	9.43652	0.000354793	0.314931	0.245313	N.S
MEF2A	-0.814261	3.35671	-8.93751	0.000450301	0.345374	0.118286	N.S
CDYL	-0.91883	4.19766	-8.50482	0.000559261	0.3521	-0.0034551	N.S
RBM19	0.804205	4.08609	8.31762	0.000616134	0.3521	-0.0597986	N.S
QPCTL	-0.75712	3.42205	-8.2513	0.000637942	0.3521	-0.0803265	N.S
TIMM8A	-0.910449	4.27795	-7.85415	0.000789882	0.368598	-0.20978	N.S
GSTA1	-0.42876	0.223903	-7.77626	0.000824603	0.368598	-0.236548	N.S
MOB1A	-0.619434	5.33219	-7.69967	0.000860551	0.375924	-0.26333	N.S
ERCC8	-0.589391	3.00208	-7.50956	0.000958268	0.400226	-0.331853	N.S
PCDHGA6	-0.699333	0.516094	-7.49451	0.00096656	0.400226	-0.337405	N.S
RAP1A	-0.916475	5.77179	-7.19846	0.00114867	0.441573	-0.450593	N.S
HMBS	-0.836162	5.54088	-7.03482	0.00126702	0.468001	-0.51654	N.S
NUP160	-0.486371	4.64093	-7.02311	0.00127604	0.468001	-0.521355	N.S
RFX3	-0.723263	0.600789	-6.67494	0.00158309	0.482824	-0.670672	N.S
STIM2	-0.587998	3.3828	-6.62129	0.00163796	0.482824	-0.694779	N.S
PRKCSH	-0.618429	7.87729	-6.54184	0.00172345	0.482824	-0.731036	N.S
KMT2C	0.9118	4.75188	6.52726	0.00173972	0.482824	-0.737763	N.S
CHTF8	-0.705035	5.50209	-6.49732	0.0017737	0.482824	-0.75165	N.S
KCNJ15	-0.640234	0.32964	-6.45376	0.00182457	0.482824	-0.772031	N.S
TOM1L2	0.368631	4.23779	6.44101	0.00183979	0.482824	-0.778038	N.S
ARHGEF1	-0.879682	5.03879	-6.42522	0.00185885	0.482824	-0.785497	N.S
WDR47	-0.937148	2.52899	-6.30671	0.00200972	0.488971	-0.842394	N.S
PCDHGB3	-0.699218	0.507633	-6.24098	0.0020997	0.498827	-0.874642	N.S
AC140504.1	0.221955	0.110978	6.18512	0.00217998	0.498827	-0.902441	N.S
AXIN1	0.59778	4.30331	6.06059	0.0023726	0.51019	-0.965763	N.S
DENND2C	-0.936594	0.593746	-6.05726	0.00237803	0.51019	-0.967482	N.S
PRC1	-0.853331	7.02106	-6.03944	0.0024073	0.51019	-0.976701	N.S
ZNF428	-0.976095	5.2181	-6.03591	0.00241315	0.51019	-0.978535	N.S
IGSF22	0.375935	0.187967	5.96709	0.0025307	0.51019	-1.01455	N.S
ZNF385B	-0.419774	0.237908	-5.93074	0.00259553	0.51019	-1.03381	N.S
DRICH1	0.453173	0.341679	5.87346	0.00270177	0.51019	-1.0645	N.S
PCNT	-0.769793	4.75165	-5.85957	0.00272832	0.51019	-1.072	N.S
TTC1	-0.681508	5.84647	-5.85249	0.00274198	0.51019	-1.07584	N.S
SDHC	0.937853	7.47889	5.79652	0.00285278	0.51019	-1.10638	N.S
WDR37	-0.410047	3.31581	-5.78844	0.00286924	0.51019	-1.11083	N.S
FGG	-0.594918	0.320922	-5.75835	0.00293144	0.51019	-1.12745	N.S
C11orf49	-0.540275	4.3127	-5.75779	0.00293262	0.51019	-1.12776	N.S
PCDHGA4	-0.708226	0.492519	-5.68249	0.00309556	0.51019	-1.16989	N.S
LAMP2	-0.861357	6.15332	-5.67241	0.0031182	0.51019	-1.17559	N.S
ARCN1	-0.8774	6.52559	-5.66172	0.0031424	0.51019	-1.18164	N.S
LTB4R	-0.87311	3.26095	-5.65623	0.00315492	0.51019	-1.18476	N.S
ATP6V0E1	-0.919178	7.31971	-5.65597	0.00315551	0.51019	-1.18491	N.S
BMT2	-0.432949	1.79847	-5.4917	0.0035593	0.530335	-1.28008	N.S
NPM1	-0.749887	10.6202	-5.4443	0.00368709	0.544633	-1.30825	N.S
ATP5MC3	0.435677	8.50664	5.30249	0.00410326	0.561018	-1.39444	N.S
ZNF770	0.667277	3.412	5.30146	0.0041065	0.561018	-1.39508	N.S
SARS1	-0.959349	7.37119	-5.29788	0.00411771	0.561018	-1.39729	N.S
PRPF8	-0.798594	7.02365	-5.27686	0.00418435	0.561018	-1.41033	N.S
WNT2B	-0.390706	0.542319	-5.25427	0.00425738	0.561018	-1.42442	N.S
NUDT4B	0.776653	2.05959	5.24377	0.00429182	0.561018	-1.43099	N.S
RERE	0.948094	4.87133	5.2245	0.00435595	0.561018	-1.4431	N.S
SLC25A16	0.859634	3.47887	5.2219	0.00436469	0.561018	-1.44474	N.S
CCT4	-0.468551	7.14939	-5.19227	0.00446573	0.561018	-1.46347	N.S
CEP120	-0.964714	2.59113	-5.16773	0.00455155	0.564421	-1.47909	N.S
GEMIN5	-0.61559	3.61951	-5.11724	0.00473432	0.572618	-1.51151	N.S
VMAC	0.779715	1.72979	5.11657	0.00473681	0.572618	-1.51195	N.S
THG1L	-0.59661	3.55286	-5.09222	0.00482813	0.575155	-1.52773	N.S
PSMC3	-0.87893	8.00463	-5.08706	0.00484772	0.575155	-1.53108	N.S
SLC9A9	-0.184349	0.0921743	-5.07924	0.00487765	0.575155	-1.53617	N.S
VPS8	0.708596	3.78051	5.06479	0.00493351	0.575155	-1.54561	N.S
UBE4A	-0.87353	4.15152	-4.96153	0.00535545	0.595916	-1.614	N.S
MAGT1	-0.592945	5.13275	-4.91583	0.00555581	0.595916	-1.64481	N.S
NDUFAF5	0.587559	4.3616	4.90464	0.00560622	0.595916	-1.6524	N.S
MFN1	0.842644	4.62446	4.9029	0.00561408	0.595916	-1.65358	N.S
TCFL5	-0.899645	3.26603	-4.87626	0.00573648	0.595916	-1.67175	N.S
TTC26	-0.970954	2.3888	-4.86775	0.00577624	0.595916	-1.67758	N.S
TUBG1	-0.89045	6.11346	-4.86366	0.00579549	0.595916	-1.68039	N.S
PPIL2	0.784579	4.92138	4.86148	0.00580575	0.595916	-1.68189	N.S
TBCCD1	0.677094	3.09223	4.85219	0.00584978	0.595916	-1.68827	N.S
NR2C2	-0.551946	3.98027	-4.84365	0.00589064	0.595916	-1.69416	N.S
PANX2	-0.872433	0.765271	-4.81448	0.00603267	0.603927	-1.71434	N.S
FXR2	-0.701693	4.89093	-4.79875	0.00611098	0.607073	-1.72528	N.S
FAM177B	0.244046	0.131546	4.77664	0.00622303	0.607073	-1.74073	N.S
POLR2J2	-0.74407	1.26402	-4.77175	0.00624813	0.607073	-1.74415	N.S
CEP78	-0.912458	3.53923	-4.77069	0.0062536	0.607073	-1.7449	N.S
AP001453.3	0.492162	3.15948	4.74557	0.00638468	0.6136	-1.76258	N.S
ZCCHC9	-0.560228	4.39651	-4.73127	0.00646072	0.616884	-1.77269	N.S
ANKRD42	-0.711934	2.79433	-4.72711	0.00648304	0.616884	-1.77563	N.S
SMIM6	-0.272789	0.269426	-4.70792	0.00658724	0.619143	-1.78927	N.S
CASP9	-0.863901	2.60452	-4.67835	0.00675168	0.619143	-1.8104	N.S
PTGER2	-0.370187	0.240751	-4.66375	0.00683465	0.619143	-1.82089	N.S
SLC35E1	-0.811736	4.78164	-4.64451	0.00694586	0.619143	-1.83476	N.S
MPL	-0.156943	0.139569	-4.63191	0.00701981	0.619143	-1.84388	N.S
STAMBP	-0.503769	4.72764	-4.62018	0.00708952	0.619143	-1.8524	N.S
TBCB	-0.856989	7.13743	-4.59312	0.00725348	0.622002	-1.87213	N.S
SLU7	-0.804617	4.73767	-4.55684	0.00748039	0.628674	-1.8988	N.S
CLDN12	-0.877018	3.57662	-4.55532	0.00749006	0.628674	-1.89991	N.S
CLPSL2	-0.8969	0.567165	-4.52414	0.00769212	0.637659	-1.92302	N.S
METTL14	-0.291901	3.80962	-4.48415	0.00796068	0.643652	-1.9529	N.S
CCR10	-0.198571	0.155296	-4.46615	0.00808517	0.643652	-1.96644	N.S
GID4	-0.496851	2.04559	-4.45318	0.00817627	0.643652	-1.97623	N.S
RAB8A	-0.954435	5.72255	-4.44575	0.00822905	0.643652	-1.98185	N.S
ZMYM6	-0.487587	2.98547	-4.43866	0.00827972	0.643652	-1.98722	N.S
RSC1A1	-0.59992	0.29996	-4.42767	0.00835909	0.643652	-1.99557	N.S
TFAP4	0.889104	3.82225	4.42593	0.00837172	0.643652	-1.9969	N.S
MS4A7	0.571651	0.285826	4.37257	0.00877062	0.654592	-2.03776	N.S
LILRB1	-0.141619	0.0708096	-4.36957	0.00879367	0.654592	-2.04007	N.S
DPH3	-0.85332	3.08295	-4.3498	0.00894758	0.654592	-2.05535	N.S
SLC35G6	-0.143252	0.104659	-4.34188	0.00901011	0.655997	-2.06149	N.S
ERCC6L2	-0.897066	2.35469	-4.30674	0.00929388	0.666232	-2.08887	N.S
SLC6A20	-0.305557	0.18121	-4.30423	0.00931453	0.666232	-2.09083	N.S
RBM17	-0.499165	6.73415	-4.29932	0.00935516	0.666232	-2.09468	N.S
ATL2	-0.996782	5.21855	-4.29217	0.0094146	0.666232	-2.10029	N.S
RDH5	-0.912707	1.24239	-4.26761	0.00962235	0.66776	-2.11963	N.S
RSBN1	-0.860996	2.63316	-4.25898	0.00969663	0.66776	-2.12645	N.S
TXNDC16	0.904625	2.59104	4.25142	0.00976224	0.66776	-2.13244	N.S
RIOX1	0.475711	3.9865	4.25124	0.0097638	0.66776	-2.13258	N.S
MRPS35	0.977811	5.95324	4.24926	0.0097811	0.66776	-2.13415	N.S
FAM209B	0.553273	0.443778	4.24786	0.00979332	0.66776	-2.13526	N.S
SCARA5	-0.156744	0.0974651	-4.24213	0.00984356	0.66776	-2.13981	N.S
ANKRD36B	-0.391183	2.13288	-4.23829	0.00987737	0.66776	-2.14285	N.S
GAGE13	-0.145856	0.0729281	-4.22064	0.0100348	0.671469	-2.15691	N.S
UTP15	-0.617645	3.71683	-4.20564	0.0101709	0.671469	-2.16891	N.S
PIGG	-0.665218	4.5682	-4.1921	0.0102955	0.671469	-2.17977	N.S
NFAT5	-0.850185	2.55639	-4.18374	0.0103734	0.671469	-2.18649	N.S
GNG7	-0.753621	0.510753	-4.1784	0.0104235	0.671469	-2.19079	N.S
PCDHGA5	-0.52571	0.401536	-4.16612	0.0105398	0.671469	-2.20071	N.S
FAN1	0.598238	3.49031	4.16253	0.0105741	0.671469	-2.20361	N.S
SUMO3	-0.794954	7.20291	-4.1513	0.0106822	0.671469	-2.21271	N.S
PIGK	-0.822294	4.19153	-4.1485	0.0107093	0.671469	-2.21498	N.S
ENO3	-0.811465	3.15241	-4.14693	0.0107247	0.671469	-2.21626	N.S
MAP3K2	-0.385478	2.70889	-4.12756	0.0109151	0.677757	-2.23202	N.S
MGAT1	-0.741189	5.81769	-4.11598	0.0110307	0.679463	-2.24147	N.S
MTX1	0.659202	5.86717	4.10479	0.011144	0.679463	-2.25063	N.S
GOSR2	-0.691153	4.45425	-4.10218	0.0111706	0.679463	-2.25278	N.S
PPP1R12C	-0.763542	5.4692	-4.08715	0.0113252	0.683267	-2.26512	N.S
CNNM2	-0.697157	1.30245	-4.07489	0.0114531	0.685797	-2.27522	N.S
FNIP1	-0.946919	2.85808	-4.06593	0.0115478	0.687695	-2.28263	N.S
DENND10	-0.821468	4.75405	-4.05826	0.0116295	0.687695	-2.28898	N.S
HNRNPCL1	0.165775	0.171424	4.057	0.011643	0.687695	-2.29002	N.S
RBAK.RBAKDN	-0.263699	0.267626	-4.04552	0.0117668	0.687695	-2.29955	N.S
ADAMTS7	-0.216884	0.196678	-4.04545	0.0117675	0.687695	-2.29961	N.S
APOBEC3H	-0.327803	0.191923	-4.02418	0.0120009	0.6886	-2.31732	N.S
NBPF14	-0.75925	3.80223	-4.0172	0.0120787	0.6886	-2.32316	N.S
JARID2	-0.69974	3.93136	-3.98403	0.0124563	0.6886	-2.351	N.S
KIAA0930	0.944655	4.3672	3.98398	0.0124569	0.6886	-2.35104	N.S
MKNK2	0.748817	5.74435	3.97245	0.0125914	0.6886	-2.36077	N.S
HEXD	0.331785	3.86107	3.96982	0.0126224	0.6886	-2.363	N.S
GXYLT2	-0.96521	0.768068	-3.95186	0.012836	0.6886	-2.37821	N.S
RCC1L	0.987299	5.78623	3.95049	0.0128524	0.6886	-2.37937	N.S
AXDND1	-0.224089	0.227263	-3.94583	0.0129086	0.6886	-2.38333	N.S
DUSP18	-0.753684	1.40016	-3.94106	0.0129664	0.6886	-2.38738	N.S
LZTR1	0.789649	4.35917	3.93865	0.0129957	0.6886	-2.38943	N.S
RUFY1	-0.644926	5.37264	-3.93788	0.013005	0.6886	-2.39008	N.S
ERCC6	-0.575004	3.13678	-3.9374	0.0130109	0.6886	-2.39049	N.S
MARS2	0.41576	3.29795	3.92994	0.0131023	0.6886	-2.39685	N.S
GTPBP4	-0.35323	5.85034	-3.92418	0.0131734	0.6886	-2.40177	N.S
UMODL1	0.71493	0.491408	3.92193	0.0132013	0.6886	-2.4037	N.S
ZNF668	0.527768	3.09757	3.91965	0.0132296	0.6886	-2.40564	N.S
DDX18	-0.455353	5.32853	-3.91758	0.0132554	0.6886	-2.40741	N.S
POLR2H	0.832644	6.99432	3.8977	0.013506	0.690635	-2.42446	N.S
FMC1	-0.789381	4.07134	-3.89309	0.0135649	0.690635	-2.42842	N.S
LTB4R2	-0.824389	2.80576	-3.88933	0.0136131	0.690635	-2.43165	N.S
MNT	-0.378035	3.26667	-3.88909	0.0136162	0.690635	-2.43186	N.S
STAT4	-0.552372	0.322414	-3.87649	0.0137794	0.693922	-2.44272	N.S
TMEM177	0.757564	3.80567	3.86978	0.0138672	0.695931	-2.44851	N.S
ZCCHC3	0.85639	3.70172	3.86337	0.0139518	0.696542	-2.45407	N.S
NAPB	-0.762605	2.5363	-3.85905	0.0140091	0.697558	-2.45781	N.S
XPO5	-0.766765	5.03106	-3.85637	0.0140448	0.697558	-2.46013	N.S
NAXE	0.869515	6.89524	3.84886	0.0141454	0.699436	-2.46665	N.S
THAP10	-0.737832	1.73968	-3.84708	0.0141693	0.699436	-2.46819	N.S
RARS1	-0.79732	6.01763	-3.83525	0.0143298	0.699436	-2.47848	N.S
MRPL47	0.712969	5.73338	3.82921	0.0144126	0.699436	-2.48375	N.S
NOCT	-0.748698	2.53311	-3.8232	0.0144954	0.699436	-2.48899	N.S
CBLN1	0.885934	0.461828	3.81633	0.0145909	0.699436	-2.495	N.S
CCDC167	-0.741485	5.3295	-3.81265	0.0146424	0.699436	-2.49823	N.S
DUSP11	-0.258888	4.14494	-3.81138	0.0146601	0.699436	-2.49934	N.S
CEP89	-0.815798	3.74383	-3.7894	0.014972	0.699436	-2.51863	N.S
NDUFAF1	0.58747	4.23007	3.78925	0.0149742	0.699436	-2.51876	N.S
EEF1A1	-0.615282	12.8748	-3.78703	0.0150061	0.699436	-2.52072	N.S
IDNK	-0.945804	2.45153	-3.78494	0.0150363	0.699436	-2.52255	N.S
NUDT5	-0.599158	6.18848	-3.78466	0.0150403	0.699436	-2.5228	N.S
PHKA2	0.61009	4.17481	3.78071	0.0150976	0.699436	-2.52629	N.S
PPIL3	-0.489256	4.5945	-3.77965	0.0151129	0.699436	-2.52722	N.S
LLPH	-0.530619	4.88257	-3.77484	0.015183	0.699436	-2.53147	N.S
PCSK5	0.167421	0.125818	3.77334	0.015205	0.699436	-2.53279	N.S
TTC9B	-0.221551	0.183765	-3.77104	0.0152386	0.699436	-2.53482	N.S
CNPY4	0.989481	3.88986	3.76633	0.015308	0.699436	-2.53899	N.S
CBLN3	-0.474982	0.502305	-3.76523	0.0153242	0.699436	-2.53996	N.S
LCLAT1	-0.507546	2.95859	-3.76394	0.0153432	0.699436	-2.54111	N.S
POLR3E	0.928125	4.93024	3.7606	0.0153926	0.699436	-2.54406	N.S
VPS18	0.784607	3.76571	3.75083	0.0155385	0.700353	-2.55272	N.S
YIF1B	-0.712239	5.99219	-3.74327	0.0156523	0.700353	-2.55944	N.S
UEVLD	0.73187	3.86656	3.74292	0.0156576	0.700353	-2.55975	N.S
RPL26L1	-0.910785	6.50191	-3.73956	0.0157086	0.700545	-2.56274	N.S
DCUN1D4	-0.473635	3.92677	-3.72669	0.0159056	0.707689	-2.57421	N.S
MTX3	-0.719774	2.66079	-3.72142	0.0159871	0.708959	-2.57891	N.S
SLC25A41	0.162658	0.205135	3.7185	0.0160325	0.708959	-2.58152	N.S
POLE3	-0.736935	6.13503	-3.71771	0.0160448	0.708959	-2.58223	N.S
MTMR10	0.609864	2.83393	3.70524	0.0162403	0.712683	-2.59339	N.S
CCT7	-0.390483	8.29167	-3.68991	0.0164846	0.713089	-2.60716	N.S
ANKRD26	-0.651902	2.27376	-3.68835	0.0165097	0.713089	-2.60856	N.S
SNRPG	-0.624626	7.96695	-3.68692	0.0165327	0.713089	-2.60985	N.S
PKMYT1	0.866268	6.11873	3.68524	0.0165598	0.713089	-2.61136	N.S
RPIA	-0.319739	4.14726	-3.68477	0.0165674	0.713089	-2.61178	N.S
TIMM10B	0.985693	4.35382	3.68378	0.0165835	0.713089	-2.61268	N.S
UTP14A	-0.841674	4.51709	-3.66235	0.0169345	0.716855	-2.63202	N.S
CLPTM1L	-0.789828	7.17277	-3.65968	0.0169789	0.716855	-2.63444	N.S
KMT2A	-0.959285	4.1989	-3.65966	0.0169791	0.716855	-2.63446	N.S
R3HCC1L	-0.627265	3.03973	-3.65577	0.017044	0.716855	-2.63798	N.S
OSTM1	-0.757793	2.92283	-3.64665	0.0171973	0.719103	-2.64626	N.S
SESN3	-0.907902	0.894149	-3.6391	0.0173252	0.719103	-2.65311	N.S
ANP32B	-0.822666	7.75466	-3.63788	0.017346	0.719103	-2.65422	N.S
FAM204A	-0.662346	5.08398	-3.62948	0.01749	0.719103	-2.66188	N.S
AMPD1	-0.261849	0.140495	-3.62719	0.0175294	0.719103	-2.66396	N.S
PCDHGA8	-0.131682	0.0800557	-3.62621	0.0175464	0.719103	-2.66486	N.S
CCDC25	-0.617406	4.68813	-3.61707	0.0177051	0.720317	-2.6732	N.S
MAN2A1	-0.942791	3.46048	-3.58919	0.0181997	0.720317	-2.69875	N.S
PSMG1	-0.834769	6.15163	-3.57679	0.0184249	0.720317	-2.71017	N.S
NDUFB5	0.857989	6.76512	3.57013	0.0185472	0.720317	-2.71632	N.S
BCOR	0.692363	4.04931	3.56719	0.0186015	0.720317	-2.71903	N.S
COL4A6	-0.856333	0.613713	-3.5556	0.0188171	0.721924	-2.72975	N.S
TP53RK	0.726119	3.87821	3.54694	0.0189803	0.721968	-2.73778	N.S
GANAB	-0.783417	7.76392	-3.54645	0.0189896	0.721968	-2.73823	N.S
CEL	-0.320411	0.672317	-3.54483	0.0190203	0.721968	-2.73973	N.S
ZCCHC2	0.948926	3.20569	3.52346	0.0194308	0.729602	-2.75961	N.S
FBL	-0.54956	8.26404	-3.51683	0.0195602	0.729602	-2.76579	N.S
COQ2	-0.931287	3.95021	-3.50245	0.0198444	0.729602	-2.77924	N.S
SNX12	-0.798337	5.58606	-3.50242	0.0198449	0.729602	-2.77926	N.S
UBE2M	-0.591043	6.69106	-3.50215	0.0198502	0.729602	-2.77952	N.S
FAM104A	-0.855291	4.33224	-3.50139	0.0198656	0.729602	-2.78024	N.S
PPP4R3A	0.691824	6.09539	3.49437	0.0200061	0.729602	-2.78681	N.S
PFN1	-0.962845	10.3613	-3.48742	0.0201465	0.729602	-2.79334	N.S
ZBTB32	-0.200311	0.280376	-3.48665	0.0201622	0.729602	-2.79406	N.S
NOSIP	-0.458645	6.11989	-3.48589	0.0201775	0.729602	-2.79477	N.S
ZNF691	0.613049	2.80697	3.48296	0.0202371	0.729602	-2.79752	N.S
MTERF4	0.826256	4.98325	3.47592	0.0203813	0.729602	-2.80416	N.S
PHAX	-0.836934	4.8134	-3.47071	0.0204887	0.729602	-2.80906	N.S
C19orf54	-0.64809	3.17105	-3.4703	0.0204972	0.729602	-2.80945	N.S
PCBD1	0.958046	6.64791	3.46832	0.0205382	0.729602	-2.81132	N.S
UROS	-0.822773	5.09162	-3.4643	0.0206217	0.729602	-2.81511	N.S
TMEM86B	-0.992839	1.76787	-3.46313	0.0206461	0.729602	-2.81621	N.S
HIGD1B	-0.336532	0.196287	-3.45515	0.0208134	0.729602	-2.82375	N.S
HSPA4	-0.742112	5.85059	-3.44875	0.0209487	0.729602	-2.82981	N.S
INO80C	-0.513358	4.79507	-3.44799	0.0209647	0.729602	-2.83053	N.S
RNF185	0.802024	4.24976	3.44692	0.0209876	0.729602	-2.83155	N.S
R3HDM4	0.608504	5.26836	3.44654	0.0209956	0.729602	-2.8319	N.S
PURA	-0.786701	3.26353	-3.4456	0.0210155	0.729602	-2.83279	N.S
BTAF1	-0.921383	3.53796	-3.44527	0.0210227	0.729602	-2.83311	N.S
RAP1B	-0.657445	6.47828	-3.4446	0.0210368	0.729602	-2.83374	N.S
TSEN15	-0.861818	5.21585	-3.44163	0.0211003	0.729602	-2.83656	N.S
UBE3A	0.593984	4.76015	3.43928	0.0211506	0.729681	-2.83879	N.S
NDUFA6	0.872272	6.57316	3.43201	0.0213072	0.731009	-2.84569	N.S
COX6B2	-0.183006	0.133739	-3.43166	0.0213148	0.731009	-2.84602	N.S
SLC25A32	-0.9452	4.26384	-3.42564	0.0214456	0.731009	-2.85175	N.S
CFLAR	-0.886478	4.49959	-3.41932	0.0215839	0.731684	-2.85777	N.S
EIF5A	-0.567557	9.30707	-3.41754	0.021623	0.731718	-2.85946	N.S
MORN2	-0.586451	4.51325	-3.40544	0.021891	0.731754	-2.871	N.S
PRTN3	0.189428	0.163762	3.401	0.0219904	0.731754	-2.87525	N.S
ANKMY1	-0.536061	3.08858	-3.40071	0.0219969	0.731754	-2.87553	N.S
PICALM	-0.999449	6.18574	-3.39465	0.0221334	0.731754	-2.88133	N.S
VWA8	0.759569	2.7272	3.39213	0.0221904	0.731754	-2.88374	N.S
MLX	-0.555338	5.14814	-3.38901	0.0222615	0.731754	-2.88674	N.S
DDX46	-0.871389	5.62785	-3.38858	0.0222713	0.731754	-2.88715	N.S
ZNF629	0.930494	3.34645	3.37603	0.0225591	0.735137	-2.8992	N.S
HUS1B	-0.280965	0.217217	-3.37338	0.0226203	0.735137	-2.90174	N.S
VWA5A	-0.535153	0.571563	-3.3671	0.0227666	0.735137	-2.90779	N.S
ACY1	0.995787	5.0371	3.36064	0.0229178	0.735137	-2.91401	N.S
ASB13	-0.783641	3.19933	-3.35981	0.0229374	0.735137	-2.91481	N.S
CEP85	-0.831121	4.41528	-3.35927	0.0229502	0.735137	-2.91534	N.S
CKS2	-0.860618	8.30701	-3.34723	0.023236	0.735137	-2.92697	N.S
RIMS1	-0.288523	0.208284	-3.34252	0.0233489	0.735137	-2.93152	N.S
DLG2	0.821969	0.832292	3.34215	0.0233577	0.735137	-2.93188	N.S
FOXH1	-0.337493	0.36673	-3.33401	0.0235544	0.735137	-2.93976	N.S
KANSL2	0.742158	4.98803	3.33287	0.0235823	0.735137	-2.94087	N.S
HINFP	-0.432103	4.06192	-3.3305	0.0236398	0.735137	-2.94317	N.S
KIF3B	-0.699815	4.1847	-3.32828	0.0236942	0.735137	-2.94533	N.S
UQCRQ	-0.551724	7.88299	-3.32746	0.0237143	0.735137	-2.94612	N.S
KIF2A	-0.668087	4.00021	-3.32554	0.0237612	0.735137	-2.94798	N.S
INTS10	0.592957	4.99716	3.30684	0.0242251	0.743685	-2.96618	N.S
RHBDF1	0.391108	4.84098	3.30214	0.0243433	0.743685	-2.97076	N.S
RRP8	0.982453	3.54559	3.29697	0.0244742	0.743685	-2.97582	N.S
MT.ND3	0.804104	12.9625	3.29287	0.0245783	0.743685	-2.97982	N.S
PI4KA	0.640577	5.36195	3.29228	0.0245934	0.743685	-2.9804	N.S
ETNK1	0.659445	3.66117	3.28848	0.0246907	0.743685	-2.98411	N.S
PRPF18	-0.594405	4.11531	-3.28621	0.024749	0.743685	-2.98634	N.S
BCL2A1	-0.160425	0.103676	-3.28509	0.0247776	0.743685	-2.98743	N.S
NGLY1	0.714842	4.51566	3.28307	0.0248298	0.743685	-2.98941	N.S
DNAJC27	-0.3783	1.5731	-3.2804	0.0248987	0.743685	-2.99202	N.S
PRMT2	-0.990991	6.00748	-3.27941	0.0249245	0.743685	-2.993	N.S
PHF12	0.719618	4.85875	3.27921	0.0249296	0.743685	-2.99319	N.S
SNX13	0.567901	3.64094	3.27334	0.0250823	0.743685	-2.99895	N.S
CSNK2B	-0.988048	7.71884	-3.27313	0.0250877	0.743685	-2.99915	N.S
TTC32	-0.920661	3.18871	-3.26856	0.0252073	0.743685	-3.00364	N.S
RAB11FIP2	-0.951978	1.91868	-3.26817	0.0252175	0.743685	-3.00402	N.S
PLGRKT	0.354412	4.38454	3.2681	0.0252195	0.743685	-3.00409	N.S
AKAP9	0.732772	4.65875	3.2673	0.0252406	0.743685	-3.00488	N.S
SPATA32	-0.28061	0.241316	-3.26558	0.0252859	0.743685	-3.00658	N.S
FAM183A	-0.75505	0.518269	-3.25608	0.0255375	0.743685	-3.01592	N.S
ACKR4	-0.109472	0.138498	-3.25089	0.0256763	0.743685	-3.02103	N.S
RAB40AL	-0.24983	0.157991	-3.25047	0.0256876	0.743685	-3.02145	N.S
PPP1R14D	0.692234	0.484487	3.24387	0.0258653	0.743685	-3.02796	N.S
SPCS2	0.445652	7.54965	3.2419	0.0259187	0.743685	-3.02991	N.S
SLC25A26	-0.730624	3.72401	-3.23938	0.0259871	0.743685	-3.03239	N.S
MYL5	-0.409869	2.9249	-3.23696	0.0260531	0.743685	-3.03479	N.S
KXD1	-0.961472	6.18435	-3.2366	0.0260628	0.743685	-3.03514	N.S
LAMTOR3	0.629064	4.70891	3.23645	0.0260669	0.743685	-3.03529	N.S
TEX261	-0.487637	5.48869	-3.23642	0.0260676	0.743685	-3.03532	N.S
ERLIN2	-0.896682	3.91955	-3.23618	0.0260743	0.743685	-3.03556	N.S
SLC7A1	-0.657985	4.82546	-3.23538	0.0260961	0.743685	-3.03635	N.S
NDUFA9	0.787224	6.15559	3.23402	0.0261332	0.743685	-3.03769	N.S
TAF1	-0.547093	4.35382	-3.23051	0.0262294	0.743685	-3.04116	N.S
CHST12	-0.888204	3.38378	-3.22791	0.0263011	0.743685	-3.04374	N.S
PNPLA1	-0.0885798	0.0442899	-3.22405	0.0264078	0.743685	-3.04757	N.S
RFWD3	-0.88604	4.67789	-3.22326	0.0264297	0.743685	-3.04835	N.S
ACSM1	0.493759	0.275264	3.22082	0.0264974	0.743685	-3.05076	N.S
WDR43	-0.463637	5.0155	-3.21936	0.0265379	0.743685	-3.05221	N.S
PSG8	-0.186417	0.0979937	-3.21827	0.0265683	0.743685	-3.05329	N.S
CDK5R2	-0.415895	0.284729	-3.21584	0.0266363	0.743685	-3.05571	N.S
ABHD16A	-0.503001	5.24956	-3.21535	0.0266499	0.743685	-3.05619	N.S
POLM	0.742461	3.63931	3.21395	0.026689	0.743685	-3.05758	N.S
MRPS18A	-0.419803	5.5916	-3.20416	0.0269651	0.747276	-3.06731	N.S
TMEM161B	-0.717744	3.55194	-3.19854	0.0271251	0.747276	-3.0729	N.S
BRD9	-0.976557	5.21147	-3.19729	0.0271609	0.747276	-3.07415	N.S
IQGAP1	-0.8289	6.73188	-3.19657	0.0271815	0.747276	-3.07487	N.S
CENATAC	-0.975867	4.75392	-3.19607	0.0271959	0.747276	-3.07537	N.S
PPEF1	0.192739	0.115463	3.1932	0.0272782	0.747276	-3.07823	N.S
GAS2L3	-0.858644	3.17711	-3.19034	0.0273604	0.747276	-3.08108	N.S
BOK	-0.699932	3.67739	-3.19015	0.027366	0.747276	-3.08127	N.S
SCYL3	0.992715	3.19557	3.18973	0.027378	0.747276	-3.08169	N.S
TXNDC9	-0.431922	5.16845	-3.18897	0.0274001	0.747276	-3.08245	N.S
PAFAH1B1	-0.672024	5.27695	-3.18795	0.0274294	0.747276	-3.08346	N.S
ST7L	-0.727847	3.99402	-3.18731	0.027448	0.747276	-3.0841	N.S
GNAI3	-0.811433	4.26847	-3.17338	0.0278547	0.75293	-3.09803	N.S
SRSF8	0.732652	4.61279	3.17181	0.027901	0.75293	-3.0996	N.S
RABEP1	0.535609	4.95251	3.16931	0.0279747	0.753083	-3.1021	N.S
TMEM231	-0.957683	2.09084	-3.1629	0.0281651	0.754296	-3.10852	N.S
CTDNEP1	-0.786927	5.95925	-3.15828	0.0283033	0.754296	-3.11316	N.S
TMEM145	0.240671	0.311106	3.15703	0.0283407	0.754296	-3.11441	N.S
NR6A1	-0.793405	0.855364	-3.14717	0.0286388	0.754296	-3.12433	N.S
FMC1.LUC7L2	-0.762153	4.22312	-3.14216	0.0287913	0.754296	-3.12936	N.S
LARP4	-0.43065	4.59048	-3.13864	0.0288991	0.754296	-3.13291	N.S
DHX16	-0.797995	5.55102	-3.1368	0.0289556	0.754296	-3.13476	N.S
MEIG1	-0.526451	0.433884	-3.13558	0.0289934	0.754296	-3.136	N.S
KCNH3	-0.270965	0.19658	-3.13434	0.0290314	0.754296	-3.13724	N.S
SEC24A	-0.825896	3.34855	-3.13412	0.0290384	0.754296	-3.13747	N.S
EXD3	-0.52608	3.49134	-3.13109	0.029132	0.754296	-3.14052	N.S
LRRC69	0.78781	1.16424	3.12624	0.0292829	0.754296	-3.14542	N.S
TMEM135	0.896821	3.88116	3.12492	0.0293241	0.754296	-3.14676	N.S
HDAC1	-0.798848	6.8672	-3.12099	0.029447	0.754296	-3.15072	N.S
CRNKL1	0.825842	4.38457	3.11238	0.0297184	0.754296	-3.15943	N.S
MTERF2	0.852491	3.33208	3.11099	0.0297627	0.754296	-3.16084	N.S
MRPS14	0.502046	4.68387	3.10963	0.0298058	0.754296	-3.16222	N.S
PCYT2	0.836065	5.66309	3.10909	0.0298231	0.754296	-3.16277	N.S
GNAT2	-0.3244	0.289188	-3.10766	0.0298685	0.754296	-3.16421	N.S
CYRIB	-0.528554	5.73017	-3.10731	0.0298798	0.754296	-3.16457	N.S
PTGDR2	0.259656	0.16778	3.10474	0.029962	0.754296	-3.16718	N.S
E4F1	0.823978	4.38256	3.10249	0.0300339	0.754296	-3.16946	N.S
BTK	-0.168409	0.140654	-3.09553	0.0302581	0.754296	-3.17652	N.S
C11orf65	-0.41635	0.61899	-3.0938	0.0303143	0.754296	-3.17828	N.S
ULK2	-0.914442	2.37092	-3.09141	0.0303918	0.754296	-3.18071	N.S
VPS39	0.658887	4.39267	3.0851	0.0305978	0.754296	-3.18712	N.S
NONO	-0.597425	8.13899	-3.08325	0.0306586	0.754296	-3.18901	N.S
ATRX	-0.755384	4.44286	-3.08292	0.0306694	0.754296	-3.18935	N.S
PPP4R4	-0.183395	0.120221	-3.08156	0.0307141	0.754296	-3.19073	N.S
PTPN7	-0.210771	0.233303	-3.0813	0.0307226	0.754296	-3.19099	N.S
AKAP10	-0.639952	3.65288	-3.08098	0.0307333	0.754296	-3.19132	N.S
YIPF6	-0.611705	4.00746	-3.08086	0.0307372	0.754296	-3.19144	N.S
RAPGEF6	-0.692792	2.38143	-3.07814	0.030827	0.754296	-3.19422	N.S
MMP10	-0.121927	0.0847011	-3.07741	0.0308511	0.754296	-3.19496	N.S
ITIH2	-0.17287	0.100743	-3.07681	0.0308711	0.754296	-3.19558	N.S
KLHDC7A	0.676078	0.375361	3.07485	0.0309358	0.754296	-3.19757	N.S
MFSD10	-0.868741	5.77388	-3.07448	0.0309484	0.754296	-3.19795	N.S
PRELID1	-0.285254	7.98679	-3.07307	0.0309951	0.754296	-3.19938	N.S
TTC31	-0.412547	4.23658	-3.07229	0.0310212	0.754296	-3.20018	N.S
THBS4	-0.358655	0.262172	-3.07168	0.0310414	0.754296	-3.2008	N.S
FBXL17	-0.841917	3.11413	-3.06918	0.0311249	0.754296	-3.20336	N.S
SEMA4F	-0.880807	1.59742	-3.06913	0.0311263	0.754296	-3.2034	N.S
FBXW11	-0.638897	4.70383	-3.06883	0.0311366	0.754296	-3.20371	N.S
RITA1	0.395138	4.85409	3.06868	0.0311415	0.754296	-3.20387	N.S
RHCE	-0.218471	0.510279	-3.06841	0.0311504	0.754296	-3.20414	N.S
TMA16	-0.469541	5.05954	-3.06248	0.0313495	0.755246	-3.21019	N.S
KRT39	-0.253762	0.163891	-3.05876	0.0314753	0.755246	-3.214	N.S
PIGM	0.990858	2.54285	3.05755	0.0315161	0.755246	-3.21523	N.S
LTV1	-0.503077	5.23079	-3.05583	0.0315745	0.755246	-3.21699	N.S
FCRLB	-0.515687	0.517876	-3.05097	0.0317402	0.755246	-3.22197	N.S
TPO	0.848218	0.701066	3.0492	0.0318007	0.755246	-3.22378	N.S
BLOC1S5	-0.635478	3.29052	-3.04717	0.0318702	0.755246	-3.22586	N.S
KIAA2013	-0.543924	4.86487	-3.04632	0.0318995	0.755246	-3.22674	N.S
PLCXD2	-0.335372	0.650103	-3.04188	0.0320525	0.755246	-3.23129	N.S
ZNF574	0.451896	3.85309	3.04008	0.0321149	0.755246	-3.23314	N.S
ZNF740	0.45549	3.40087	3.03959	0.0321318	0.755246	-3.23364	N.S
AGPAT3	-0.436622	4.87551	-3.03439	0.0323126	0.755246	-3.23898	N.S
ADPRH	-0.674136	0.481232	-3.03335	0.032349	0.755246	-3.24005	N.S
ABCC12	0.998625	0.527744	3.03276	0.0323696	0.755246	-3.24066	N.S
DCAF7	-0.988106	5.437	-3.02969	0.0324769	0.755246	-3.24381	N.S
ZNF672	0.664658	4.27539	3.0291	0.0324977	0.755246	-3.24442	N.S
TMEM179	0.360053	0.199073	3.02698	0.0325723	0.755246	-3.2466	N.S
YIPF3	-0.882643	6.48482	-3.02258	0.0327274	0.755246	-3.25112	N.S
USP38	0.370906	3.60107	3.02191	0.0327513	0.755246	-3.25182	N.S
DRD2	-0.31244	0.244659	-3.01774	0.0328993	0.755246	-3.25611	N.S
AKAP17A	0.555554	4.63764	3.01649	0.0329439	0.755246	-3.2574	N.S
KCNAB3	-0.805457	0.883978	-3.01582	0.0329679	0.755246	-3.25809	N.S
MAX	0.264893	5.74369	3.01404	0.0330312	0.755246	-3.25992	N.S
ANKRD11	-0.994594	5.38107	-3.01028	0.033166	0.755246	-3.2638	N.S
PTGES3L.AARSD1	-0.485616	0.55381	-3.00957	0.0331917	0.755246	-3.26454	N.S
TIMM23	-0.385293	6.23704	-3.00644	0.0333044	0.755246	-3.26777	N.S
FOXD3	-0.139878	0.0795094	-3.00581	0.0333273	0.755246	-3.26842	N.S
GREB1L	-0.728427	1.17847	-3.00471	0.0333669	0.755246	-3.26955	N.S
DHRS1	-0.684009	4.85346	-3.00221	0.0334576	0.755246	-3.27214	N.S
GPATCH11	-0.746162	2.8048	-3.00212	0.0334607	0.755246	-3.27223	N.S
SKIV2L	-0.797307	5.30293	-3.00196	0.0334666	0.755246	-3.2724	N.S
NEIL2	-0.979113	2.55551	-3.00103	0.0335003	0.755246	-3.27335	N.S
DVL3	0.774792	5.43652	3.00051	0.0335194	0.755246	-3.2739	N.S
ATXN7L3	-0.671733	4.34291	-2.99899	0.0335746	0.755246	-3.27546	N.S
DUSP3	-0.719439	3.94875	-2.99757	0.0336265	0.755246	-3.27694	N.S
RIOK2	-0.492564	3.62252	-2.99666	0.0336597	0.755246	-3.27788	N.S
KAT14	0.226587	3.43725	2.99619	0.0336767	0.755246	-3.27836	N.S
RRAGA	-0.897616	5.20808	-2.99338	0.0337796	0.755246	-3.28126	N.S
CNTN3	0.919712	0.464641	2.99338	0.0337798	0.755246	-3.28127	N.S
CHRDL2	-0.28583	0.15713	-2.99189	0.0338344	0.755246	-3.28281	N.S
STRN3	0.524634	3.96906	2.98818	0.033971	0.755246	-3.28665	N.S
NPRL3	0.593255	4.36011	2.98811	0.0339735	0.755246	-3.28672	N.S
TRMO	-0.939045	3.4907	-2.98652	0.0340324	0.755246	-3.28837	N.S
GALNT8	0.11053	0.0552651	2.98484	0.0340947	0.755246	-3.29012	N.S
ATP6V1C1	-0.919023	4.99197	-2.98474	0.0340984	0.755246	-3.29022	N.S
DISC1	-0.786266	0.576535	-2.98341	0.0341477	0.755246	-3.2916	N.S
POLR2D	-0.407038	4.91095	-2.98322	0.0341547	0.755246	-3.29179	N.S
PNO1	-0.368247	4.51318	-2.9826	0.0341777	0.755246	-3.29243	N.S
IGF2	-0.482929	0.471537	-2.98192	0.0342032	0.755246	-3.29314	N.S
ANKRD53	-0.18138	0.203915	-2.97926	0.0343021	0.755246	-3.2959	N.S
ZNF280C	-0.648182	1.49168	-2.97882	0.0343186	0.755246	-3.29636	N.S
LSM12	-0.590371	4.84294	-2.97759	0.0343648	0.755246	-3.29764	N.S
SPDYE2	-0.878267	0.946591	-2.97697	0.0343876	0.755246	-3.29827	N.S
NR5A2	-0.109356	0.0736777	-2.97579	0.0344319	0.755246	-3.2995	N.S
CANX	-0.774284	9.3559	-2.97578	0.0344322	0.755246	-3.29951	N.S
MOSMO	-0.372088	2.34967	-2.97577	0.0344326	0.755246	-3.29952	N.S
MRPL15	0.606522	6.44494	2.97475	0.0344711	0.755246	-3.30058	N.S
RSU1	-0.687818	5.01872	-2.97366	0.0345119	0.755246	-3.30171	N.S
DNAJC18	-0.93941	1.37502	-2.97101	0.0346118	0.755246	-3.30447	N.S
NDEL1	-0.77258	4.54665	-2.97094	0.0346142	0.755246	-3.30453	N.S
HNRNPK	-0.344898	8.91354	-2.96698	0.0347642	0.755246	-3.30866	N.S
MAT2B	-0.797576	5.38542	-2.96395	0.0348791	0.755246	-3.3118	N.S
TMOD3	-0.582102	4.23992	-2.96247	0.0349357	0.755246	-3.31335	N.S
JPT2	0.879964	6.63947	2.95972	0.0350406	0.755246	-3.31621	N.S
DRG2	-0.827031	4.7191	-2.95797	0.0351075	0.755246	-3.31803	N.S
ARL10	-0.716853	0.781388	-2.95753	0.0351243	0.755246	-3.31849	N.S
PTPN22	-0.476469	0.342167	-2.95637	0.0351687	0.755246	-3.31969	N.S
RNF5	-0.936075	5.58178	-2.95631	0.0351713	0.755246	-3.31976	N.S
PGAP2	0.949249	4.72602	2.95531	0.0352096	0.755246	-3.3208	N.S
WASHC4	-0.595871	3.83997	-2.95443	0.0352433	0.755246	-3.32171	N.S
CA1	-0.338816	0.229457	-2.95379	0.0352682	0.755246	-3.32239	N.S
PLD3	-0.977547	7.11846	-2.95344	0.0352818	0.755246	-3.32276	N.S
ZNF598	0.605365	5.19888	2.95281	0.0353058	0.755246	-3.32341	N.S
SLC25A1	0.934949	6.62825	2.94979	0.0354228	0.755246	-3.32656	N.S
TAF1B	-0.784372	3.935	-2.94792	0.0354953	0.755246	-3.32851	N.S
RPP21	-0.61253	6.37196	-2.94753	0.0355102	0.755246	-3.32891	N.S
CD38	-0.227173	0.137324	-2.94696	0.0355324	0.755246	-3.32951	N.S
EHMT1	0.926319	5.73332	2.94625	0.0355599	0.755246	-3.33025	N.S
ZFYVE27	-0.715814	3.83938	-2.94086	0.0357702	0.757202	-3.33588	N.S
FSBP	-0.561153	0.882605	-2.9355	0.0359809	0.759905	-3.34148	N.S
NKAP	-0.725134	3.66851	-2.92976	0.0362079	0.759905	-3.34749	N.S
TASOR2	-0.594874	4.55292	-2.92832	0.0362649	0.759905	-3.34899	N.S
ZNF736	0.728665	2.45327	2.9265	0.0363376	0.759905	-3.3509	N.S
USP7	0.704902	5.60986	2.9247	0.0364095	0.759905	-3.35279	N.S
INIP	-0.578816	3.93904	-2.92401	0.0364371	0.759905	-3.35351	N.S
COX7A2L	-0.534561	5.95375	-2.92374	0.0364477	0.759905	-3.35379	N.S
MZF1	-0.649009	3.91505	-2.92365	0.0364514	0.759905	-3.35388	N.S
DIPK2A	-0.677529	2.0865	-2.91519	0.0367916	0.763684	-3.36276	N.S
NSUN5	0.605671	5.36178	2.9122	0.0369124	0.763739	-3.36589	N.S
ZNF622	-0.655224	5.02364	-2.91089	0.0369659	0.763739	-3.36727	N.S
KLC4	-0.913291	3.71089	-2.90984	0.0370083	0.763739	-3.36837	N.S
GABPB2	-0.93646	2.76947	-2.9084	0.0370671	0.763739	-3.36988	N.S
TPCN2	0.24583	2.91426	2.90827	0.0370724	0.763739	-3.37002	N.S
GTF2IRD2B	0.618677	3.66116	2.90719	0.0371164	0.763825	-3.37115	N.S
ANKMY2	-0.836959	3.6128	-2.90622	0.037156	0.763825	-3.37217	N.S
CARS1	-0.628454	5.35531	-2.90508	0.0372026	0.763964	-3.37337	N.S
TMEM33	-0.67465	4.63161	-2.90106	0.0373676	0.765718	-3.3776	N.S
ZNF780B	-0.590468	2.40657	-2.89921	0.0374439	0.766364	-3.37955	N.S
CSNK1G3	-0.702231	3.83837	-2.89739	0.0375188	0.766364	-3.38145	N.S
FAM172A	-0.558595	2.39586	-2.88859	0.0378848	0.768226	-3.39073	N.S
UGT1A7	0.692955	0.482029	2.8885	0.0378885	0.768226	-3.39083	N.S
KIF17	-0.218716	0.137788	-2.88655	0.03797	0.768226	-3.39288	N.S
TMF1	-0.7643	3.50519	-2.88632	0.0379797	0.768226	-3.39312	N.S
ELANE	0.114803	0.0574017	2.88167	0.0381749	0.768226	-3.39802	N.S
PAQR4	0.881075	5.12214	2.88147	0.0381836	0.768226	-3.39824	N.S
SAP30BP	-0.988829	5.73731	-2.87753	0.03835	0.768591	-3.4024	N.S
VPS53	-0.897428	3.4533	-2.87712	0.0383672	0.768591	-3.40283	N.S
BMP6	-0.280986	0.280397	-2.87685	0.038379	0.768591	-3.40312	N.S
DGUOK	-0.499073	5.92719	-2.87664	0.0383876	0.768591	-3.40333	N.S
SNRPC	-0.938944	7.88594	-2.87366	0.0385144	0.770167	-3.40649	N.S
RC3H1	0.363149	2.42543	2.86909	0.0387095	0.770167	-3.41132	N.S
TMEM14B	-0.983863	6.96814	-2.86692	0.0388026	0.770167	-3.41362	N.S
AGAP1	0.612183	3.90746	2.86435	0.0389129	0.770167	-3.41633	N.S
CALCOCO1	-0.867668	3.90716	-2.86419	0.0389198	0.770167	-3.4165	N.S
VPS37C	0.819313	4.94862	2.86263	0.0389872	0.770167	-3.41815	N.S
HPS1	-0.848666	4.58981	-2.85924	0.0391338	0.77227	-3.42174	N.S
VPS51	0.683792	6.15956	2.85777	0.0391975	0.772734	-3.4233	N.S
UXS1	-0.844714	4.82323	-2.85672	0.0392431	0.772773	-3.42441	N.S
ANAPC1	-0.26209	4.17265	-2.85113	0.039487	0.773812	-3.43034	N.S
LSM11	-0.576127	1.67765	-2.84982	0.0395446	0.773812	-3.43173	N.S
LYSMD4	-0.433659	1.70022	-2.84971	0.0395493	0.773812	-3.43185	N.S
UCN	-0.689701	0.522246	-2.84747	0.0396476	0.773812	-3.43422	N.S
OCRL	-0.705914	3.99741	-2.84646	0.039692	0.773812	-3.43529	N.S
ZNF365	-0.464697	0.31637	-2.84584	0.0397195	0.773812	-3.43595	N.S
ZNF674	-0.478835	1.2912	-2.84055	0.0399532	0.774304	-3.44157	N.S
ASB8	0.674366	4.1373	2.83969	0.0399916	0.774304	-3.44249	N.S
ATAD1	-0.6806	4.06446	-2.83668	0.0401255	0.774304	-3.44569	N.S
TNFAIP8L3	-0.57684	0.353452	-2.83645	0.0401356	0.774304	-3.44593	N.S
ATG13	-0.31679	4.88296	-2.83612	0.0401504	0.774304	-3.44628	N.S
TIE1	-0.0928408	0.0464204	-2.83109	0.0403756	0.774304	-3.45163	N.S
CCDC51	0.743814	4.04705	2.82782	0.0405226	0.774304	-3.45511	N.S
DNA2	0.325088	3.79362	2.82642	0.0405861	0.774304	-3.45661	N.S
CFAP45	0.763206	1.41186	2.82623	0.0405945	0.774304	-3.45681	N.S
OGT	-0.365965	5.72547	-2.82557	0.0406241	0.774304	-3.4575	N.S
CRYGS	0.853441	0.996828	2.81904	0.0409209	0.774304	-3.46447	N.S
GOT2	0.722652	6.60201	2.81653	0.0410352	0.774304	-3.46714	N.S
SPSB3	0.73882	4.71509	2.81622	0.0410496	0.774304	-3.46748	N.S
REPS2	-0.68679	1.71547	-2.81571	0.0410727	0.774304	-3.46802	N.S
GSTA2	-0.251742	0.135394	-2.81486	0.0411116	0.774304	-3.46892	N.S
ITFG2	0.295709	4.40839	2.81413	0.0411454	0.774304	-3.46971	N.S
RACK1	-0.400442	10.4634	-2.8124	0.0412249	0.774304	-3.47156	N.S
ALG12	0.807657	3.85125	2.81231	0.0412287	0.774304	-3.47165	N.S
MACO1	0.587008	3.87019	2.81217	0.0412351	0.774304	-3.4718	N.S
CAPNS1	-0.495956	8.97242	-2.81213	0.041237	0.774304	-3.47184	N.S
KIAA0753	-0.886741	2.83904	-2.81081	0.0412977	0.774304	-3.47325	N.S
LEPR	-0.903437	1.29626	-2.80785	0.0414346	0.774304	-3.47642	N.S
ATP7A	-0.539354	1.80591	-2.8067	0.0414877	0.774304	-3.47764	N.S
ARPC4.TTLL3	-0.700151	2.52317	-2.8065	0.041497	0.774304	-3.47786	N.S
PPFIA2	-0.104584	0.0760297	-2.80572	0.0415331	0.774304	-3.47869	N.S
SEC22B	-0.562357	4.35943	-2.80262	0.041677	0.775482	-3.482	N.S
NAA35	-0.719223	3.38213	-2.80171	0.0417195	0.775514	-3.48298	N.S
TXNDC15	-0.873312	4.33491	-2.79642	0.0419668	0.777624	-3.48864	N.S
KIAA1191	-0.918695	5.80614	-2.79524	0.0420219	0.777624	-3.48989	N.S
RNF115	-0.875592	3.38428	-2.79411	0.0420753	0.777624	-3.49111	N.S
RPS27	0.774602	11.9377	2.79252	0.0421499	0.778255	-3.49281	N.S
DENND11	0.928995	3.63388	2.79108	0.042218	0.778764	-3.49435	N.S
CDK7	-0.375876	5.19599	-2.78831	0.0423492	0.778942	-3.49732	N.S
PSMD10	-0.883658	6.02159	-2.7867	0.0424253	0.779533	-3.49904	N.S
GCNT4	-0.179995	0.108997	-2.78315	0.0425941	0.78046	-3.50285	N.S
SYN1	-0.205971	0.153605	-2.77804	0.042839	0.784199	-3.50834	N.S
AP3B1	-0.491954	4.77385	-2.77647	0.0429143	0.784328	-3.51002	N.S
NECAB2	-0.419784	0.312545	-2.77116	0.0431706	0.786524	-3.51573	N.S
GPBP1L1	0.277158	5.6204	2.7613	0.0436509	0.788335	-3.52633	N.S
ATPSCKMT	-0.716327	3.83191	-2.76128	0.0436518	0.788335	-3.52635	N.S
UHRF2	-0.754909	3.54376	-2.76047	0.0436918	0.788335	-3.52723	N.S
GINS1	0.469565	4.71234	2.75801	0.0438127	0.788335	-3.52987	N.S
SLC38A9	-0.688707	3.17348	-2.75771	0.0438273	0.788335	-3.53019	N.S
ICA1L	-0.866155	0.889494	-2.75714	0.0438554	0.788335	-3.53081	N.S
IARS1	-0.768137	6.30442	-2.75563	0.0439301	0.788335	-3.53244	N.S
SIN3B	-0.849163	4.66243	-2.75478	0.0439718	0.788335	-3.53335	N.S
RNF167	-0.500622	6.40599	-2.75446	0.0439877	0.788335	-3.53369	N.S
THAP3	0.533892	3.77039	2.75367	0.0440268	0.788335	-3.53455	N.S
CDAN1	0.614151	3.44507	2.75322	0.0440493	0.788335	-3.53504	N.S
NECTIN2	-0.606256	6.41527	-2.75177	0.0441211	0.78845	-3.5366	N.S
TCEAL1	-0.975657	4.49192	-2.75143	0.0441378	0.78845	-3.53696	N.S
NUDT3	-0.875471	2.89368	-2.7493	0.0442435	0.788855	-3.53925	N.S
METTL23	-0.44028	5.27759	-2.74891	0.0442629	0.788855	-3.53967	N.S
CDC42SE2	-0.65364	3.90125	-2.74567	0.0444249	0.789611	-3.54317	N.S
PMEL	-0.809156	1.78518	-2.74366	0.0445254	0.789611	-3.54534	N.S
PLEKHG3	0.662578	3.83696	2.74329	0.0445439	0.789611	-3.54574	N.S
CELF1	-0.382106	5.4128	-2.74204	0.0446067	0.789611	-3.54709	N.S
RRP1B	-0.739606	4.29349	-2.73665	0.0448786	0.789611	-3.55291	N.S
PTGES3L	-0.451517	0.822885	-2.73662	0.0448798	0.789611	-3.55294	N.S
DENND6A	-0.788961	2.95123	-2.73606	0.0449084	0.789611	-3.55355	N.S
TMEM169	-0.216134	0.15495	-2.73245	0.0450915	0.790631	-3.55745	N.S
RIC8B	-0.439233	2.45327	-2.73105	0.0451625	0.790631	-3.55896	N.S
FAM20B	-0.752672	4.33437	-2.7302	0.045206	0.790631	-3.55988	N.S
LSP1	-0.627287	0.614356	-2.72802	0.0453175	0.791384	-3.56224	N.S
CDC14A	-0.549389	1.5442	-2.72505	0.0454695	0.791785	-3.56546	N.S
REEP3	-0.573023	3.96093	-2.72415	0.0455158	0.791785	-3.56643	N.S
TBC1D23	-0.806757	3.75643	-2.72228	0.0456116	0.791962	-3.56845	N.S
MPHOSPH8	-0.396524	4.23042	-2.71573	0.0459506	0.794974	-3.57555	N.S
METAP1	-0.572512	5.52793	-2.71315	0.0460848	0.79546	-3.57834	N.S
CACNB4	-0.187795	0.268371	-2.71024	0.0462369	0.79546	-3.5815	N.S
TCAF2	0.570346	1.36757	2.7081	0.0463487	0.79546	-3.58382	N.S
TDRD12	-0.194221	0.202835	-2.7081	0.046349	0.79546	-3.58383	N.S
CDK2AP2	0.756302	6.48947	2.70808	0.0463502	0.79546	-3.58385	N.S
BMS1	-0.434827	4.30321	-2.70758	0.046376	0.79546	-3.58438	N.S
BTBD2	0.503027	5.28972	2.70648	0.0464339	0.79546	-3.58558	N.S
TMOD2	-0.760072	0.582876	-2.70541	0.04649	0.795712	-3.58674	N.S
GOLGA6L4	-0.643606	0.761861	-2.7042	0.0465538	0.796094	-3.58805	N.S
HROB	-0.533141	2.37845	-2.70007	0.0467722	0.797036	-3.59254	N.S
NELFE	-0.859357	6.43969	-2.69819	0.0468718	0.797083	-3.59458	N.S
KLHDC2	0.680084	5.24752	2.69761	0.0469026	0.797083	-3.59521	N.S
GFI1	-0.618301	0.433358	-2.69685	0.0469433	0.797083	-3.59605	N.S
INPP5F	-0.941676	2.62714	-2.69537	0.0470219	0.797202	-3.59765	N.S
TAB1	0.888187	3.86685	2.69445	0.0470711	0.797202	-3.59865	N.S
UBAP2L	0.624255	7.2085	2.69266	0.0471666	0.798055	-3.6006	N.S
CDC23	-0.549258	4.80859	-2.69012	0.0473028	0.798928	-3.60336	N.S
TRIM73	-0.660944	1.155	-2.68937	0.0473429	0.798928	-3.60418	N.S
HBE1	-0.367674	0.221382	-2.68752	0.0474424	0.799203	-3.60619	N.S
KBTBD2	-0.628871	4.54239	-2.68539	0.0475572	0.799715	-3.60851	N.S
MED14	-0.991179	4.36553	-2.6825	0.0477135	0.799715	-3.61166	N.S
ASCL4	0.0966636	0.0578548	2.68197	0.047742	0.799715	-3.61223	N.S
UGT1A8	-0.083354	0.0558918	-2.68182	0.0477503	0.799715	-3.6124	N.S
ETF1	-0.531879	6.14049	-2.6799	0.0478548	0.799715	-3.61449	N.S
ATF1	-0.648674	3.94254	-2.67973	0.0478636	0.799715	-3.61467	N.S
COPG2	-0.431812	4.57128	-2.67286	0.048239	0.800001	-3.62216	N.S
CTNNB1	-0.745802	6.77022	-2.66919	0.0484405	0.800948	-3.62616	N.S
AHSA1	0.534652	7.70088	2.66895	0.0484539	0.800948	-3.62643	N.S
ARL5A	-0.591154	4.25366	-2.66861	0.0484727	0.800948	-3.6268	N.S
ITM2B	0.540301	7.18063	2.66723	0.0485488	0.800948	-3.62831	N.S
CHD1	-0.63934	4.31251	-2.66651	0.0485889	0.800948	-3.6291	N.S
ZNF620	0.834399	1.91516	2.66581	0.0486272	0.800948	-3.62986	N.S
ITPA	0.620772	6.48131	2.66577	0.0486294	0.800948	-3.6299	N.S
FKBP1B	-0.487117	0.565474	-2.6625	0.048811	0.801999	-3.63348	N.S
IL10RA	-0.257109	0.171064	-2.66179	0.0488502	0.801999	-3.63425	N.S
GRPEL1	-0.52314	5.06413	-2.65971	0.0489665	0.801999	-3.63653	N.S
ZSWIM1	0.647855	3.1749	2.65966	0.048969	0.801999	-3.63658	N.S
TRO	0.472431	0.315722	2.65821	0.0490498	0.801999	-3.63816	N.S
PEX1	0.642999	3.83988	2.65698	0.0491187	0.801999	-3.63951	N.S
TMEM91	-0.611066	1.32413	-2.65628	0.049158	0.801999	-3.64027	N.S
MRPL44	0.442428	4.67073	2.65575	0.049188	0.801999	-3.64086	N.S
NUDCD2	-0.977657	5.12301	-2.65426	0.0492713	0.801999	-3.64248	N.S
GATAD2A	-0.661362	5.13152	-2.65415	0.0492774	0.801999	-3.6426	N.S
EBPL	0.960374	5.23776	2.65249	0.0493707	0.802653	-3.64442	N.S
BRCA2	-0.693515	2.77758	-2.65195	0.0494011	0.802653	-3.64501	N.S
DDI2	0.553195	3.47181	2.65073	0.0494699	0.803092	-3.64634	N.S
THOC2	-0.742815	5.74273	-2.64979	0.0495228	0.803118	-3.64737	N.S
MAP3K13	0.520786	4.37609	2.64741	0.0496579	0.803118	-3.64998	N.S
HK1	0.514771	6.82375	2.64541	0.049771	0.803118	-3.65216	N.S
ZNF460	-0.407332	1.00761	-2.64516	0.0497854	0.803118	-3.65244	N.S
ANKRD36	-0.675546	2.22364	-2.64469	0.0498123	0.803118	-3.65296	N.S
TSNAXIP1	-0.31633	0.505578	-2.64407	0.0498475	0.803118	-3.65364	N.S
NDUFAF2	-0.765316	5.88041	-2.64275	0.0499223	0.803172	-3.65508	N.S
SEPTIN5	1.60965	2.49318	2.63983	0.0500891	0.803257	-3.65828	N.S
DENND3	-1.83052	2.02965	-2.63745	0.0502258	0.803257	-3.6609	N.S
NFU1	-0.460587	5.19947	-2.63719	0.0502407	0.803257	-3.66118	N.S
ATP11A	-1.97834	3.36435	-2.63522	0.0503537	0.803257	-3.66334	N.S
OPA1	0.487026	5.32325	2.63442	0.0503995	0.803257	-3.66421	N.S
DCLRE1B	-0.929002	3.80777	-2.63439	0.0504015	0.803257	-3.66425	N.S
PJA1	-1.18375	3.44656	-2.63402	0.0504228	0.803257	-3.66465	N.S
CALR	-0.759461	9.40117	-2.63374	0.050439	0.803257	-3.66496	N.S
CKAP5	-0.704365	6.18682	-2.63263	0.0505028	0.803257	-3.66617	N.S
RWDD2A	0.927303	1.98908	2.6324	0.0505164	0.803257	-3.66643	N.S
ZNF267	0.454188	2.58448	2.63204	0.0505373	0.803257	-3.66683	N.S
TRIM69	0.962809	2.71577	2.63009	0.0506497	0.803257	-3.66896	N.S
C7orf61	-0.744498	0.618721	-2.62997	0.0506568	0.803257	-3.6691	N.S
ABCC4	-1.94407	1.58569	-2.6299	0.0506608	0.803257	-3.66917	N.S
CDC5L	-0.893707	3.9576	-2.62952	0.0506827	0.803257	-3.66959	N.S
HOXC11	2.6955	2.78741	2.6295	0.050684	0.803257	-3.66961	N.S
KCNK7	-0.482258	0.43112	-2.62854	0.0507397	0.803257	-3.67066	N.S
PYROXD2	-1.58394	2.92882	-2.62833	0.0507519	0.803257	-3.6709	N.S
FAF2	-0.492733	5.05922	-2.62826	0.0507559	0.803257	-3.67097	N.S
EML4	-0.989433	4.32269	-2.62756	0.0507964	0.803257	-3.67174	N.S
ACYP2	-1.09266	3.53144	-2.62639	0.0508649	0.803257	-3.67303	N.S
ITGAV	-1.10696	4.31809	-2.62554	0.0509145	0.803257	-3.67397	N.S
SLC7A7	-0.646764	0.432435	-2.62466	0.0509655	0.803257	-3.67493	N.S
FAM114A1	-3.01167	2.87664	-2.62359	0.0510281	0.803257	-3.67611	N.S
NTF4	-0.362849	0.300325	-2.62348	0.0510341	0.803257	-3.67622	N.S
CHM	-0.789695	2.83741	-2.62188	0.0511277	0.803257	-3.67798	N.S
P4HA2	-1.36117	4.28312	-2.6214	0.0511561	0.803257	-3.67851	N.S
NBEAL2	1.36191	5.77673	2.62036	0.0512172	0.803257	-3.67965	N.S
RAD9A	0.645502	5.33334	2.61931	0.0512786	0.803257	-3.68081	N.S
PSMD8	-0.432437	7.98367	-2.61864	0.0513177	0.803257	-3.68154	N.S
ACO2	0.848985	6.02815	2.6186	0.0513202	0.803257	-3.68158	N.S
LYRM7	-0.945572	2.65998	-2.61844	0.0513296	0.803257	-3.68176	N.S
C1orf43	0.608463	7.75827	2.61815	0.0513466	0.803257	-3.68208	N.S
SGSM3	1.11187	5.60995	2.61791	0.0513606	0.803257	-3.68234	N.S
SEC14L1	-1.75886	4.32107	-2.61524	0.0515183	0.805067	-3.68528	N.S
MTA1	0.550911	6.20606	2.6141	0.0515854	0.805104	-3.68653	N.S
RDX	-2.18272	5.16483	-2.61378	0.0516044	0.805104	-3.68689	N.S
ARFGEF1	0.794425	4.6504	2.61259	0.0516747	0.805239	-3.68819	N.S
SP140	-1.24239	0.769883	-2.61222	0.0516968	0.805239	-3.6886	N.S
LOXL2	-4.22874	2.79991	-2.61104	0.0517669	0.805678	-3.6899	N.S
PRPF19	0.584615	6.89923	2.6101	0.0518227	0.805823	-3.69094	N.S
SIMC1	-1.77928	1.99575	-2.60801	0.0519473	0.805823	-3.69324	N.S
SLC38A2	-0.957776	6.32753	-2.60779	0.0519602	0.805823	-3.69348	N.S
POLR3G	-0.801722	2.29023	-2.60712	0.0520001	0.805823	-3.69422	N.S
PIM1	-2.12231	2.46111	-2.60688	0.0520142	0.805823	-3.69448	N.S
GPR176	-1.40405	1.18121	-2.60666	0.0520278	0.805823	-3.69473	N.S
ZNF185	-2.10167	4.28026	-2.60433	0.052167	0.805995	-3.69729	N.S
P2RY4	-0.0857518	0.0900768	-2.60355	0.0522137	0.805995	-3.69815	N.S
C19orf25	0.722543	4.31465	2.60282	0.0522575	0.805995	-3.69896	N.S
PINLYP	-0.269007	0.440547	-2.60275	0.0522615	0.805995	-3.69903	N.S
NDUFS4	-0.691235	6.28162	-2.60261	0.0522698	0.805995	-3.69918	N.S
MIDN	0.570505	4.50553	2.6012	0.0523544	0.805995	-3.70074	N.S
IFITM3	-4.38541	6.45887	-2.59867	0.052507	0.805995	-3.70353	N.S
TBCD	0.631874	6.03942	2.59806	0.0525439	0.805995	-3.7042	N.S
DENND4B	0.485544	4.97381	2.59803	0.0525457	0.805995	-3.70424	N.S
ENDOV	-1.01037	4.2095	-2.59712	0.0526001	0.805995	-3.70523	N.S
PTPRE	-1.72155	1.05832	-2.59582	0.0526789	0.805995	-3.70667	N.S
IGFBP5	4.71311	5.61316	2.5957	0.052686	0.805995	-3.7068	N.S
GTF2IRD2	0.836718	3.00371	2.59527	0.0527123	0.805995	-3.70728	N.S
PLEKHH2	-1.40289	0.766787	-2.59483	0.0527388	0.805995	-3.70776	N.S
SLC37A4	-0.437197	5.03072	-2.59422	0.052776	0.805995	-3.70844	N.S
DOP1B	0.783379	4.06055	2.59363	0.0528115	0.805995	-3.70908	N.S
RASA4B	-1.41388	1.81532	-2.59172	0.0529279	0.805995	-3.71119	N.S
NFIL3	-0.807144	3.36183	-2.59075	0.0529868	0.805995	-3.71226	N.S
CD79A	-0.218396	0.360796	-2.59063	0.0529943	0.805995	-3.7124	N.S
NBPF12	-0.62165	3.28159	-2.59061	0.0529952	0.805995	-3.71242	N.S
GNAO1	-2.25044	1.54244	-2.59025	0.0530172	0.805995	-3.71281	N.S
C2	-1.49072	1.27693	-2.58997	0.0530342	0.805995	-3.71312	N.S
GEMIN8	0.595116	3.43819	2.58983	0.053043	0.805995	-3.71328	N.S
ELF4	-1.92338	3.24844	-2.58908	0.0530885	0.805995	-3.7141	N.S
TXNRD3	-0.381795	2.50529	-2.58854	0.0531215	0.805995	-3.7147	N.S
MMGT1	-1.05347	3.49796	-2.58842	0.0531292	0.805995	-3.71484	N.S
FAXDC2	-0.825677	1.05528	-2.58669	0.0532349	0.80688	-3.71675	N.S
IZUMO1	-0.406109	0.268144	-2.58588	0.0532842	0.80688	-3.71764	N.S
DYRK3	-1.43464	0.965087	-2.58534	0.0533172	0.80688	-3.71823	N.S
KRBA1	1.56143	2.74684	2.58472	0.0533554	0.80688	-3.71892	N.S
ZBTB48	0.523056	3.95369	2.58384	0.0534096	0.807064	-3.71989	N.S
FUCA1	-1.64092	3.83764	-2.58273	0.0534778	0.80746	-3.72112	N.S
FAM110A	1.72445	5.03047	2.58057	0.0536109	0.808113	-3.7235	N.S
CD59	-2.02708	7.36342	-2.58051	0.0536145	0.808113	-3.72357	N.S
PLCG2	-1.99361	1.67069	-2.5783	0.053751	0.808113	-3.72601	N.S
CRLF1	-1.43691	2.72154	-2.57829	0.0537518	0.808113	-3.72603	N.S
EIF4E2	-0.792047	6.5984	-2.57822	0.0537559	0.808113	-3.7261	N.S
TIGD5	0.415614	2.14322	2.57794	0.0537733	0.808113	-3.72641	N.S
CREG2	-1.05858	0.529291	-2.57635	0.0538723	0.808401	-3.72817	N.S
DPEP1	-0.227514	0.155993	-2.57606	0.0538899	0.808401	-3.72849	N.S
DNAL1	-1.06949	2.37196	-2.5756	0.0539187	0.808401	-3.729	N.S
CMTM4	1.23194	4.1327	2.57378	0.0540316	0.809232	-3.73101	N.S
RIPOR1	-1.71102	4.03352	-2.57266	0.0541015	0.809232	-3.73225	N.S
RABEP2	1.52012	4.99223	2.57105	0.0542022	0.809232	-3.73404	N.S
SLC9A2	2.14704	1.82808	2.57095	0.0542083	0.809232	-3.73414	N.S
RNF2	-1.05642	2.69367	-2.56966	0.054289	0.809232	-3.73557	N.S
EMC10	0.359012	6.51882	2.5671	0.0544493	0.809232	-3.7384	N.S
FABP4	-0.134419	0.095231	-2.56675	0.0544714	0.809232	-3.73879	N.S
BLK	-0.144005	0.145652	-2.56609	0.0545126	0.809232	-3.73952	N.S
TMEM38A	-2.19513	2.52798	-2.56505	0.0545784	0.809232	-3.74068	N.S
ZC3HAV1	-0.806368	4.23838	-2.56465	0.0546031	0.809232	-3.74111	N.S
QPCT	-1.51971	1.09375	-2.56356	0.0546725	0.809232	-3.74233	N.S
SPTY2D1OS	0.641826	1.3148	2.56314	0.0546989	0.809232	-3.74279	N.S
AMY2B	2.02173	1.6742	2.56312	0.0547	0.809232	-3.74281	N.S
EPHB2	-2.75947	2.18675	-2.56223	0.0547559	0.809232	-3.74379	N.S
CASP6	0.659505	4.4715	2.56142	0.0548073	0.809232	-3.74469	N.S
PM20D2	-2.18058	2.38147	-2.56088	0.0548412	0.809232	-3.74529	N.S
KRBOX4	-0.727953	3.12348	-2.56086	0.0548428	0.809232	-3.74532	N.S
CLASP1	-0.431223	3.65432	-2.55764	0.055047	0.809232	-3.74888	N.S
CAPS	2.50057	3.47638	2.55609	0.0551458	0.809232	-3.75061	N.S
PGAM5	0.527032	5.18389	2.55583	0.0551624	0.809232	-3.75089	N.S
YWHAZ	-0.75356	9.20178	-2.55517	0.0552043	0.809232	-3.75162	N.S
UBE2E3	-2.60095	4.63502	-2.55499	0.0552154	0.809232	-3.75182	N.S
SBK1	2.26808	2.13134	2.55493	0.0552194	0.809232	-3.75189	N.S
BACE1	-1.54124	3.50699	-2.55472	0.055233	0.809232	-3.75212	N.S
HCFC2	-0.47566	2.35027	-2.55394	0.0552827	0.809232	-3.75299	N.S
ARTN	-3.22871	1.82869	-2.55366	0.0553005	0.809232	-3.7533	N.S
GALNT15	-0.12241	0.0707282	-2.55157	0.0554343	0.809232	-3.75562	N.S
LIF	-3.32516	1.9642	-2.55007	0.0555304	0.809232	-3.75728	N.S
SLC16A7	-0.865569	0.488968	-2.5492	0.0555864	0.809232	-3.75825	N.S
ZBED6CL	-1.20061	3.04844	-2.54918	0.0555878	0.809232	-3.75827	N.S
RNF103	0.686896	4.16037	2.54888	0.055607	0.809232	-3.7586	N.S
DCAF12	0.676053	4.64454	2.54885	0.0556089	0.809232	-3.75864	N.S
KIF3C	-1.66132	2.66166	-2.54839	0.0556386	0.809232	-3.75915	N.S
MSX2	3.08594	3.18634	2.54831	0.0556437	0.809232	-3.75924	N.S
MBNL1	-0.82553	4.78882	-2.54794	0.0556671	0.809232	-3.75964	N.S
SETSIP	0.753654	0.827123	2.54734	0.055706	0.809232	-3.76031	N.S
HEATR5A	0.495297	3.66193	2.54712	0.05572	0.809232	-3.76055	N.S
SERTAD1	-0.330838	3.92686	-2.54689	0.0557348	0.809232	-3.76081	N.S
HASPIN	-0.468848	2.80215	-2.54554	0.0558222	0.809232	-3.76231	N.S
POTEI	0.338166	0.328688	2.54495	0.0558598	0.809232	-3.76296	N.S
SAMHD1	-1.83581	2.89822	-2.5449	0.0558634	0.809232	-3.76302	N.S
CMIP	-1.1923	3.60215	-2.54468	0.0558775	0.809232	-3.76326	N.S
TAPBP	-1.2176	5.65364	-2.54465	0.0558797	0.809232	-3.7633	N.S
CEP104	0.632114	3.60199	2.5436	0.0559475	0.809232	-3.76446	N.S
POLR1C	-0.489864	5.71517	-2.54339	0.0559609	0.809232	-3.76469	N.S
RBPMS2	-0.914786	0.68396	-2.53998	0.0561821	0.809232	-3.76848	N.S
CYBB	-0.139443	0.134902	-2.53924	0.0562302	0.809232	-3.7693	N.S
CYP4V2	-1.82263	1.50234	-2.53802	0.0563095	0.809232	-3.77066	N.S
ARSK	-0.777563	1.76828	-2.53795	0.0563142	0.809232	-3.77074	N.S
TSTD2	-0.807138	3.18748	-2.53758	0.0563386	0.809232	-3.77115	N.S
RNF152	1.04174	2.04534	2.53635	0.0564189	0.809232	-3.77252	N.S
TGFA	-3.19902	2.28525	-2.53585	0.0564511	0.809232	-3.77307	N.S
SLC35G1	-0.664968	1.66285	-2.5358	0.0564549	0.809232	-3.77313	N.S
SHANK2	1.577	3.14152	2.53451	0.0565388	0.809232	-3.77456	N.S
RGPD8	-0.916962	1.36951	-2.53338	0.0566133	0.809232	-3.77582	N.S
CREBRF	-0.740247	1.49717	-2.53286	0.0566474	0.809232	-3.7764	N.S
SLC25A33	0.635857	2.74669	2.53227	0.0566862	0.809232	-3.77706	N.S
CLIC1	-1.26343	8.71344	-2.53132	0.0567483	0.809232	-3.77811	N.S
ACSBG1	0.299368	0.383841	2.52987	0.056844	0.809232	-3.77973	N.S
ZNF174	0.451985	2.86851	2.52979	0.0568489	0.809232	-3.77981	N.S
CEP97	-0.685533	2.19595	-2.52846	0.0569366	0.809232	-3.78129	N.S
WDR81	-0.686302	2.73212	-2.52808	0.0569615	0.809232	-3.78171	N.S
PIFO	-0.139603	0.134891	-2.52805	0.056964	0.809232	-3.78175	N.S
CCNH	-1.1952	4.90375	-2.5243	0.0572122	0.809232	-3.78593	N.S
PEX5	0.561583	4.64107	2.52339	0.0572726	0.809232	-3.78694	N.S
COQ7	0.38983	3.84194	2.52102	0.0574302	0.809232	-3.78958	N.S
RAB41	-0.354808	0.298965	-2.52045	0.057468	0.809232	-3.79021	N.S
TRDMT1	-0.948895	1.07955	-2.5203	0.0574781	0.809232	-3.79038	N.S
MAPKAPK5	0.293657	5.06403	2.51945	0.0575349	0.809232	-3.79133	N.S
PCLO	0.888252	1.81847	2.51836	0.0576072	0.809232	-3.79253	N.S
POLR3C	-1.04908	4.8432	-2.51736	0.0576745	0.809232	-3.79365	N.S
C4orf19	1.77979	2.66545	2.51661	0.0577248	0.809232	-3.79449	N.S
TMEM240	-0.452358	0.489112	-2.51613	0.0577568	0.809232	-3.79502	N.S
CREBZF	-0.692413	4.9125	-2.51589	0.057773	0.809232	-3.79529	N.S
CMTR1	-0.833691	4.87104	-2.51578	0.0577801	0.809232	-3.79541	N.S
CAV2	-4.5416	2.91674	-2.51565	0.057789	0.809232	-3.79556	N.S
KIF21A	0.817533	3.63291	2.51514	0.0578233	0.809232	-3.79613	N.S
PFKP	-1.22916	6.45864	-2.51472	0.0578516	0.809232	-3.7966	N.S
TTC7B	-1.15802	3.54862	-2.5141	0.0578927	0.809232	-3.79728	N.S
SPC24	-0.856553	4.56663	-2.51349	0.0579339	0.809232	-3.79796	N.S
IP6K2	0.620869	6.01844	2.51218	0.0580224	0.809232	-3.79943	N.S
MRPS26	0.808674	6.64946	2.51208	0.0580287	0.809232	-3.79953	N.S
PIP	2.12618	1.40736	2.51174	0.0580517	0.809232	-3.79991	N.S
PTTG1IP	-1.10813	6.95357	-2.51052	0.0581339	0.809232	-3.80127	N.S
KIF26A	1.79644	1.50683	2.51039	0.0581432	0.809232	-3.80142	N.S
XK	-0.478931	0.438757	-2.51033	0.0581472	0.809232	-3.80149	N.S
MEF2B	-0.94896	1.53239	-2.50955	0.0581997	0.809232	-3.80236	N.S
RPL11	-0.471299	10.3076	-2.50939	0.0582103	0.809232	-3.80253	N.S
P3H1	-2.25348	3.49455	-2.50793	0.0583091	0.809232	-3.80416	N.S
MAMSTR	-0.508803	0.630017	-2.50744	0.0583425	0.809232	-3.80471	N.S
GYPC	-0.425027	0.363551	-2.50738	0.0583466	0.809232	-3.80478	N.S
EXOC2	-1.28578	3.83831	-2.5072	0.0583587	0.809232	-3.80498	N.S
SLC25A14	-0.6909	3.78255	-2.50678	0.0583872	0.809232	-3.80545	N.S
JAK2	-0.9193	1.37355	-2.5063	0.0584199	0.809232	-3.80598	N.S
SMDT1	1.00003	5.89211	2.50474	0.0585258	0.809232	-3.80772	N.S
JMJD4	0.788664	4.5194	2.50474	0.0585258	0.809232	-3.80772	N.S
TOX2	-2.34859	1.23974	-2.50437	0.0585508	0.809232	-3.80813	N.S
HSPB6	-0.161218	0.300957	-2.50246	0.0586812	0.809232	-3.81027	N.S
PLXNA2	-1.8304	1.96032	-2.50198	0.0587143	0.809232	-3.81081	N.S
GPATCH8	-0.868054	3.6019	-2.5016	0.0587397	0.809232	-3.81122	N.S
ZSCAN21	0.28257	3.18937	2.50019	0.0588363	0.809232	-3.8128	N.S
C5orf15	-1.08749	5.15023	-2.50017	0.0588379	0.809232	-3.81283	N.S
SCO1	-0.623016	4.37148	-2.50016	0.0588381	0.809232	-3.81283	N.S
ANKRD36C	-0.867563	1.7964	-2.49976	0.0588655	0.809232	-3.81328	N.S
KCTD9	-1.10572	4.6504	-2.49965	0.0588732	0.809232	-3.8134	N.S
ANXA6	1.96459	6.1367	2.49955	0.05888	0.809232	-3.81351	N.S
DEF8	-0.948433	5.5895	-2.49879	0.0589321	0.809232	-3.81436	N.S
LRWD1	-0.812895	4.4235	-2.49877	0.058934	0.809232	-3.81439	N.S
MUC20	1.82409	2.43277	2.49822	0.0589716	0.809232	-3.81501	N.S
LRPAP1	-1.01446	6.61151	-2.49817	0.0589746	0.809232	-3.81505	N.S
FANCC	-0.679576	3.2135	-2.49817	0.0589748	0.809232	-3.81506	N.S
CEBPD	-1.60097	2.55637	-2.49771	0.0590066	0.809232	-3.81558	N.S
TRIM55	-0.335719	0.20487	-2.49752	0.0590193	0.809232	-3.81578	N.S
UBTD1	-1.50942	3.07109	-2.49713	0.0590463	0.809232	-3.81622	N.S
SSBP1	-0.313605	8.1596	-2.49685	0.0590657	0.809232	-3.81654	N.S
PTPMT1	-0.652795	5.52919	-2.49569	0.0591451	0.809232	-3.81783	N.S
COG1	-0.900288	4.06023	-2.49538	0.0591666	0.809232	-3.81818	N.S
RGL2	0.880658	6.50313	2.49517	0.059181	0.809232	-3.81841	N.S
MBD5	-0.690925	2.18032	-2.49499	0.0591931	0.809232	-3.81861	N.S
GTPBP2	-1.04748	5.44885	-2.49402	0.0592605	0.809232	-3.8197	N.S
ITM2C	-1.75206	4.25724	-2.49382	0.0592742	0.809232	-3.81992	N.S
TEC	-0.763124	1.126	-2.49372	0.0592808	0.809232	-3.82003	N.S
PLEKHA3	-1.05797	2.46736	-2.49356	0.0592924	0.809232	-3.82021	N.S
SLC25A42	-1.12004	1.66191	-2.49341	0.0593023	0.809232	-3.82038	N.S
ZNRF1	-1.18554	4.69803	-2.49332	0.0593083	0.809232	-3.82047	N.S
SURF4	-0.616082	6.9332	-2.49329	0.0593106	0.809232	-3.82051	N.S
HSF2BP	-0.844429	1.26483	-2.49282	0.0593428	0.809232	-3.82103	N.S
EMC6	-0.754973	6.20225	-2.49209	0.0593938	0.809232	-3.82186	N.S
IFI27	-3.11104	2.96115	-2.49192	0.0594052	0.809232	-3.82204	N.S
LAP3	-0.678652	5.60691	-2.48926	0.0595897	0.811171	-3.82502	N.S
FECH	0.593143	4.94016	2.48712	0.0597386	0.812622	-3.82741	N.S
TANC2	-1.88623	3.58703	-2.48493	0.0598912	0.813508	-3.82986	N.S
HOXC8	1.19822	1.04187	2.48445	0.0599245	0.813508	-3.8304	N.S
ZSCAN29	0.564509	3.32291	2.48357	0.0599861	0.813508	-3.83138	N.S
TTLL3	-1.01502	3.04486	-2.48297	0.0600278	0.813508	-3.83205	N.S
SAR1B	-1.00664	5.42769	-2.48294	0.06003	0.813508	-3.83208	N.S
NR4A2	-1.33666	1.96268	-2.48227	0.0600771	0.813508	-3.83284	N.S
RBBP6	0.430152	4.6177	2.48164	0.0601208	0.813508	-3.83353	N.S
ZNF597	0.754414	0.75224	2.48134	0.0601423	0.813508	-3.83388	N.S
SMIM11B	-1.72026	2.85326	-2.47923	0.0602901	0.814213	-3.83623	N.S
RPS6KL1	1.1419	2.90048	2.47845	0.0603449	0.814213	-3.83711	N.S
SPIN2B	-0.968279	3.35657	-2.47839	0.0603494	0.814213	-3.83718	N.S
FZD5	-1.31527	1.36552	-2.47782	0.0603892	0.814213	-3.83781	N.S
ZNF646	0.297728	2.94362	2.47758	0.0604062	0.814213	-3.83808	N.S
ADH6	-0.115826	0.122609	-2.47622	0.060502	0.814795	-3.8396	N.S
NQO2	-0.92866	5.13308	-2.47577	0.0605342	0.814795	-3.84011	N.S
EZH1	-0.632002	3.16936	-2.47301	0.0607294	0.81685	-3.8432	N.S
CXorf56	-0.840449	4.18921	-2.47181	0.0608141	0.817081	-3.84454	N.S
KDELR1	-0.365631	7.19167	-2.47156	0.060832	0.817081	-3.84482	N.S
ZBED8	-0.694667	1.60456	-2.47097	0.0608741	0.817081	-3.84549	N.S
SLC35A1	1.3186	4.68775	2.46983	0.0609548	0.817595	-3.84676	N.S
FASN	2.08174	8.38798	2.4689	0.0610216	0.817919	-3.84781	N.S
GPN1	-0.52667	5.42962	-2.46774	0.0611038	0.81845	-3.8491	N.S
CDR2L	2.08099	4.48116	2.46655	0.0611892	0.819024	-3.85045	N.S
TNFRSF12A	-0.9577	7.01842	-2.46505	0.0612963	0.819433	-3.85212	N.S
TGOLN2	-0.761368	5.59192	-2.46493	0.0613051	0.819433	-3.85226	N.S
RPS10	-0.683977	11.3349	-2.46316	0.061432	0.820559	-3.85425	N.S
EIF2S2	-1.15522	6.44643	-2.46186	0.061525	0.820884	-3.8557	N.S
LRRC20	-1.06037	2.67358	-2.46163	0.0615417	0.820884	-3.85596	N.S
PCDHGB2	-1.12337	0.832168	-2.45973	0.0616788	0.822141	-3.8581	N.S
VPS36	0.755107	3.92249	2.45849	0.0617683	0.822484	-3.85949	N.S
CDKN2AIP	1.02885	3.75467	2.45817	0.0617912	0.822484	-3.85984	N.S
PRKCE	-1.15276	2.12619	-2.45724	0.0618581	0.822484	-3.86088	N.S
SLC25A46	-0.656033	4.17572	-2.45573	0.0619675	0.822484	-3.86258	N.S
BCAS2	-1.59275	6.31377	-2.45416	0.0620817	0.822484	-3.86434	N.S
KNOP1	0.944639	4.9493	2.45251	0.0622018	0.822484	-3.8662	N.S
SURF6	0.169968	4.78147	2.45227	0.0622187	0.822484	-3.86646	N.S
ATRNL1	-1.04201	0.567758	-2.4521	0.0622315	0.822484	-3.86666	N.S
PRR5L	-2.64504	1.55275	-2.45192	0.0622442	0.822484	-3.86685	N.S
TRIM33	-1.22453	4.30278	-2.45043	0.0623529	0.822484	-3.86853	N.S
MAP3K4	0.617627	3.48236	2.44831	0.0625081	0.822484	-3.87092	N.S
RAD52	0.50673	3.06801	2.44827	0.0625113	0.822484	-3.87096	N.S
ARHGEF26	0.947878	3.14583	2.44806	0.0625266	0.822484	-3.8712	N.S
CACNG6	-0.12643	0.0727853	-2.44772	0.0625513	0.822484	-3.87158	N.S
PRSS1	-0.436981	0.21849	-2.44639	0.0626485	0.822484	-3.87307	N.S
LCN12	0.505125	0.879712	2.44558	0.0627083	0.822484	-3.87398	N.S
IL27RA	-2.22652	2.01705	-2.44543	0.0627188	0.822484	-3.87415	N.S
TADA1	0.316223	3.6733	2.44534	0.0627257	0.822484	-3.87425	N.S
PSMD14	-0.412188	6.9128	-2.44515	0.0627394	0.822484	-3.87446	N.S
SEC13	-0.599234	6.72901	-2.44484	0.0627624	0.822484	-3.87481	N.S
ZFAND2A	-0.756594	5.44955	-2.44471	0.0627721	0.822484	-3.87496	N.S
TRAPPC4	-0.862578	6.42368	-2.44422	0.0628082	0.822484	-3.87551	N.S
PYGO2	0.578128	4.84864	2.44368	0.0628477	0.822484	-3.87612	N.S
PBX1	1.81123	5.67752	2.44305	0.0628942	0.822484	-3.87683	N.S
CCDC74B	-0.907934	0.866687	-2.44293	0.062903	0.822484	-3.87696	N.S
SAPCD2	1.35226	5.75455	2.44282	0.0629112	0.822484	-3.87708	N.S
TMEM150A	1.17676	3.95626	2.44222	0.0629555	0.822484	-3.87776	N.S
SLC25A24	-1.36009	4.74999	-2.44083	0.0630583	0.822484	-3.87933	N.S
FIBP	-0.311186	6.57925	-2.43902	0.0631917	0.822484	-3.88135	N.S
C7orf26	0.483755	4.719	2.43834	0.0632422	0.822484	-3.88212	N.S
PROSER3	-0.348707	3.98309	-2.43758	0.0632989	0.822484	-3.88298	N.S
NGFR	-0.664214	0.441578	-2.43656	0.0633741	0.822484	-3.88412	N.S
YTHDC2	-0.513637	3.40417	-2.43625	0.063397	0.822484	-3.88447	N.S
BIN3	-0.620339	3.78119	-2.43565	0.0634417	0.822484	-3.88514	N.S
NMNAT2	-1.5262	1.09472	-2.43533	0.0634659	0.822484	-3.88551	N.S
ASB3	-0.586742	3.07337	-2.43466	0.0635155	0.822484	-3.88626	N.S
VANGL1	-1.53425	3.47444	-2.43376	0.0635829	0.822484	-3.88728	N.S
EPS15L1	-0.812108	4.57585	-2.43343	0.0636073	0.822484	-3.88765	N.S
OXSM	0.582909	3.90108	2.43327	0.0636192	0.822484	-3.88783	N.S
SKAP2	-2.11184	2.85974	-2.43263	0.063667	0.822484	-3.88855	N.S
FGFR4	4.25965	4.67085	2.43152	0.0637502	0.822484	-3.8898	N.S
B4GALT3	0.871437	5.25087	2.43135	0.0637627	0.822484	-3.88999	N.S
SPAG1	-0.863383	3.15239	-2.43097	0.0637909	0.822484	-3.89041	N.S
PLEK2	-2.01435	3.0116	-2.42989	0.0638724	0.822484	-3.89164	N.S
NACA2	0.591175	0.781572	2.4296	0.0638938	0.822484	-3.89196	N.S
AREG	-3.4363	3.73334	-2.42933	0.063914	0.822484	-3.89226	N.S
TOB2	0.902345	4.47433	2.42933	0.0639141	0.822484	-3.89226	N.S
SPEG	-2.13854	1.71096	-2.42869	0.0639618	0.822484	-3.89298	N.S
ATF6B	-0.683534	5.92769	-2.42822	0.0639975	0.822484	-3.89351	N.S
PHF1	-1.37869	4.59522	-2.42652	0.0641248	0.822484	-3.89542	N.S
FRMD5	-1.56723	1.18452	-2.42646	0.0641298	0.822484	-3.8955	N.S
USF1	1.03299	5.78177	2.42602	0.0641626	0.822484	-3.89599	N.S
DHRS7B	-0.422161	4.36887	-2.42398	0.0643163	0.822484	-3.89828	N.S
YPEL5	-1.23243	4.66146	-2.42304	0.0643877	0.822484	-3.89935	N.S
C3orf62	0.735658	2.15095	2.42304	0.0643877	0.822484	-3.89935	N.S
ERMN	0.0699829	0.0445145	2.42295	0.0643944	0.822484	-3.89945	N.S
UVRAG	-0.326199	3.23708	-2.42275	0.0644098	0.822484	-3.89968	N.S
ADGRG6	-1.44196	3.74909	-2.42206	0.0644616	0.822484	-3.90045	N.S
RASA4	-1.31042	2.02943	-2.4215	0.064504	0.822484	-3.90108	N.S
FAM72B	-0.982339	3.14339	-2.42148	0.0645059	0.822484	-3.90111	N.S
ARHGAP1	0.304575	5.35918	2.42136	0.0645148	0.822484	-3.90124	N.S
LIMK2	2.0477	5.3488	2.42117	0.0645293	0.822484	-3.90146	N.S
OXTR	-1.17036	1.40308	-2.42113	0.0645324	0.822484	-3.9015	N.S
DLG4	-1.27824	1.91387	-2.42096	0.0645449	0.822484	-3.90169	N.S
CD86	-0.0922746	0.0509224	-2.42059	0.0645732	0.822484	-3.90211	N.S
C1orf52	-0.795408	4.27716	-2.4198	0.064633	0.822484	-3.903	N.S
LSM4	-0.57783	7.28311	-2.41943	0.0646612	0.822484	-3.90342	N.S
GDF15	-2.63236	3.35425	-2.41878	0.0647106	0.822484	-3.90415	N.S
BCKDK	0.566824	5.08221	2.41849	0.0647324	0.822484	-3.90447	N.S
RGCC	-1.35939	0.735737	-2.41846	0.0647346	0.822484	-3.9045	N.S
SPATA33	-0.873397	3.03674	-2.41836	0.0647426	0.822484	-3.90462	N.S
NCOA5	0.364824	4.80114	2.41627	0.0649016	0.8228	-3.90698	N.S
TNFRSF10B	-1.64767	4.24691	-2.41624	0.0649042	0.8228	-3.90702	N.S
ZNF653	-0.735506	3.50623	-2.41589	0.0649307	0.8228	-3.90741	N.S
DYSF	-1.88261	1.25158	-2.41527	0.0649784	0.8228	-3.90811	N.S
SART1	-0.483628	5.48446	-2.41483	0.0650112	0.8228	-3.9086	N.S
ZMAT3	-0.502929	1.75559	-2.41429	0.0650532	0.8228	-3.90921	N.S
PPARGC1B	0.831636	1.55499	2.4141	0.0650672	0.8228	-3.90942	N.S
KLHL5	-3.1105	2.90188	-2.41349	0.0651138	0.822848	-3.91011	N.S
TRPM4	2.20718	4.89358	2.41138	0.0652762	0.823925	-3.9125	N.S
C10orf88	-0.870005	2.44081	-2.41126	0.0652847	0.823925	-3.91262	N.S
PHLDA3	-3.33506	3.54886	-2.4064	0.0656596	0.827825	-3.91812	N.S
RBMS1	-1.20528	4.2573	-2.40605	0.0656865	0.827825	-3.91851	N.S
C6orf226	-1.399	4.09735	-2.40558	0.0657229	0.827825	-3.91904	N.S
NBPF9	-0.667223	4.21964	-2.4045	0.0658062	0.828331	-3.92026	N.S
MTMR9	-0.371811	1.67377	-2.40114	0.066067	0.829685	-3.92405	N.S
ROBO3	-1.88254	1.26317	-2.39986	0.0661668	0.829685	-3.9255	N.S
PLA2G4B	0.902495	2.03839	2.39868	0.0662589	0.829685	-3.92684	N.S
CAV3	-0.2473	0.151898	-2.39825	0.0662925	0.829685	-3.92732	N.S
SNX30	-0.992289	2.27291	-2.39778	0.0663287	0.829685	-3.92784	N.S
WNT3	-0.754377	0.698106	-2.39776	0.0663306	0.829685	-3.92787	N.S
MAGEF1	1.28225	5.44402	2.39759	0.0663441	0.829685	-3.92807	N.S
IFITM10	-1.93941	1.7909	-2.39726	0.0663693	0.829685	-3.92843	N.S
FOXN2	-0.797694	2.66059	-2.39715	0.0663783	0.829685	-3.92856	N.S
ZRANB1	-0.553357	3.00457	-2.39707	0.0663842	0.829685	-3.92865	N.S
DUS1L	0.572977	6.74198	2.39644	0.0664338	0.829685	-3.92936	N.S
MEST	1.20054	5.47766	2.3964	0.0664369	0.829685	-3.92941	N.S
MED1	2.65575	5.1386	2.39495	0.0665504	0.829685	-3.93105	N.S
CAMK1	-2.3243	1.73598	-2.39385	0.0666368	0.829685	-3.93229	N.S
AMT	-0.865705	1.21539	-2.39322	0.0666858	0.829685	-3.933	N.S
FAM214B	-0.869673	2.84523	-2.39318	0.066689	0.829685	-3.93304	N.S
TRAPPC10	-0.679868	3.97716	-2.39254	0.0667398	0.829685	-3.93377	N.S
TTLL12	1.33858	5.51057	2.39246	0.0667455	0.829685	-3.93385	N.S
CSAD	1.40339	4.7857	2.392	0.066782	0.829685	-3.93438	N.S
SRRM3	-0.958865	0.676084	-2.39189	0.0667909	0.829685	-3.93451	N.S
UAP1L1	1.79379	3.6027	2.39061	0.0668919	0.829685	-3.93596	N.S
PDZD11	-0.547241	6.05685	-2.38915	0.0670069	0.829685	-3.9376	N.S
STX8	-0.958433	4.70559	-2.3888	0.0670341	0.829685	-3.93799	N.S
HLCS	-1.12721	2.91612	-2.38869	0.0670433	0.829685	-3.93812	N.S
FBXL14	0.550278	2.88411	2.38819	0.0670831	0.829685	-3.93869	N.S
GOSR1	0.558762	5.18011	2.38766	0.0671249	0.829685	-3.93929	N.S
ERCC3	-0.256217	5.43466	-2.38765	0.0671254	0.829685	-3.9393	N.S
CROT	0.685351	3.54255	2.3875	0.0671372	0.829685	-3.93947	N.S
LRRCC1	1.39325	2.95638	2.386	0.0672565	0.829685	-3.94117	N.S
RPL19	2.8517	11.7836	2.38502	0.0673342	0.829685	-3.94228	N.S
CCND2	-0.0945228	0.085214	-2.38471	0.0673589	0.829685	-3.94263	N.S
TEAD4	1.4266	4.64868	2.38451	0.0673743	0.829685	-3.94285	N.S
SOAT2	0.114831	0.11369	2.38304	0.0674918	0.829685	-3.94452	N.S
DENND5B	-1.01952	1.51518	-2.38232	0.0675484	0.829685	-3.94532	N.S
NUBP2	0.693625	6.12077	2.38217	0.0675611	0.829685	-3.9455	N.S
CHTF18	0.671175	5.10211	2.38136	0.0676253	0.829685	-3.94641	N.S
KDM8	0.745734	1.92064	2.38029	0.0677106	0.829685	-3.94763	N.S
XIAP	-0.881608	4.21742	-2.38022	0.0677165	0.829685	-3.94771	N.S
PIN4	-1.04419	4.61026	-2.37997	0.0677364	0.829685	-3.94799	N.S
PHETA1	0.58187	2.50396	2.3787	0.067838	0.829685	-3.94943	N.S
UBE2I	0.232878	6.73195	2.37847	0.067856	0.829685	-3.94968	N.S
RAB7B	-0.757833	0.448789	-2.37791	0.067901	0.829685	-3.95032	N.S
TESK2	0.760985	2.6617	2.37784	0.0679068	0.829685	-3.9504	N.S
ZDHHC7	-0.828481	5.14653	-2.37775	0.0679142	0.829685	-3.9505	N.S
PRPF4B	-0.923259	4.98032	-2.37643	0.06802	0.829685	-3.952	N.S
ATOH7	-0.0875318	0.0579807	-2.37556	0.0680898	0.829685	-3.95298	N.S
MORF4L2	-0.698002	8.45663	-2.37539	0.0681034	0.829685	-3.95317	N.S
INHBE	-0.820057	0.44329	-2.37505	0.0681311	0.829685	-3.95356	N.S
DEPDC1B	-0.833204	3.79827	-2.37495	0.0681387	0.829685	-3.95367	N.S
INTS4	-0.579942	4.13937	-2.37488	0.0681444	0.829685	-3.95375	N.S
FRYL	-0.698381	3.71789	-2.37432	0.0681893	0.829685	-3.95438	N.S
DRAM1	-1.04104	2.20146	-2.3743	0.0681916	0.829685	-3.95441	N.S
RYBP	0.678013	3.99287	2.37405	0.0682118	0.829685	-3.9547	N.S
DHDH	-0.702952	0.426979	-2.37364	0.0682447	0.829685	-3.95516	N.S
HSD17B10	0.641422	7.27486	2.37114	0.068446	0.831556	-3.95799	N.S
NOL7	-0.930018	6.18818	-2.36968	0.0685646	0.831556	-3.95964	N.S
CYP21A2	-0.120704	0.115709	-2.3696	0.0685707	0.831556	-3.95973	N.S
MXRA7	-3.1745	2.42756	-2.36959	0.0685717	0.831556	-3.95974	N.S
TRIML2	-1.23075	0.666859	-2.36844	0.0686654	0.832072	-3.96105	N.S
TRAP1	0.687352	6.76453	2.368	0.0687008	0.832072	-3.96155	N.S
LCMT2	0.687572	3.15889	2.36724	0.0687626	0.832297	-3.96241	N.S
SMC5	-0.962006	3.57609	-2.36553	0.0689018	0.832925	-3.96435	N.S
ACSL1	1.96689	5.50632	2.36484	0.0689582	0.832925	-3.96513	N.S
RAB40C	0.891145	4.42494	2.36475	0.0689652	0.832925	-3.96523	N.S
CYB561D1	-0.629588	2.79592	-2.36418	0.0690116	0.832925	-3.96588	N.S
PCSK1N	-2.50707	2.47473	-2.36334	0.06908	0.832925	-3.96683	N.S
GPRASP2	-0.847174	1.44708	-2.36289	0.0691171	0.832925	-3.96734	N.S
PLPP5	0.403781	4.57004	2.36259	0.0691415	0.832925	-3.96768	N.S
C12orf75	-2.91395	4.00435	-2.36235	0.0691612	0.832925	-3.96795	N.S
RPL7L1	-1.18862	6.56348	-2.36147	0.0692335	0.832966	-3.96895	N.S
CD83	-1.5046	1.35819	-2.36125	0.0692513	0.832966	-3.9692	N.S
SLC47A1	-1.22592	0.732324	-2.36039	0.0693215	0.833288	-3.97017	N.S
MRGBP	-0.572536	4.67377	-2.3597	0.0693781	0.833448	-3.97096	N.S
MFSD13A	-0.901653	1.59794	-2.35782	0.0695327	0.833759	-3.97309	N.S
UBE2A	-0.815069	6.21615	-2.35708	0.0695934	0.833759	-3.97393	N.S
ABRAXAS1	-1.21685	2.07559	-2.35706	0.0695949	0.833759	-3.97395	N.S
YARS2	0.23367	3.81513	2.35698	0.0696018	0.833759	-3.97404	N.S
STAG2	-0.683615	4.88975	-2.35663	0.0696305	0.833759	-3.97444	N.S
KHK	0.985458	2.93097	2.35615	0.0696704	0.833759	-3.97499	N.S
GALNT2	-1.88966	4.67649	-2.3557	0.0697076	0.833759	-3.9755	N.S
HSPH1	0.512255	6.25905	2.35475	0.0697855	0.834118	-3.97657	N.S
CCDC69	-1.59732	1.9542	-2.35353	0.0698864	0.834118	-3.97795	N.S
STK38	-1.3401	4.72411	-2.35343	0.0698953	0.834118	-3.97808	N.S
CENPK	-0.976209	4.39059	-2.35323	0.0699113	0.834118	-3.9783	N.S
SPDYE2B	-0.398823	0.397112	-2.35227	0.0699912	0.834391	-3.97939	N.S
HSD17B3	-0.276477	0.161976	-2.35181	0.070029	0.834391	-3.97991	N.S
PSMD5	0.806636	5.05661	2.35139	0.0700643	0.834391	-3.98039	N.S
CDRT4	-0.798244	0.753218	-2.3496	0.0702129	0.835345	-3.98242	N.S
NFE2L3	-1.96742	3.4395	-2.34902	0.0702612	0.835345	-3.98308	N.S
RNF121	-1.06008	4.44302	-2.34859	0.0702965	0.835345	-3.98356	N.S
VTA1	-0.717884	5.18909	-2.34833	0.0703183	0.835345	-3.98386	N.S
ARL6	-0.631995	1.75844	-2.34541	0.0705624	0.836773	-3.98718	N.S
MRPL50	-0.424607	3.49691	-2.34483	0.0706106	0.836773	-3.98784	N.S
BTBD3	0.349411	3.83045	2.34473	0.0706188	0.836773	-3.98795	N.S
MNX1	1.32917	2.23016	2.34444	0.0706432	0.836773	-3.98828	N.S
LRBA	0.784056	5.04691	2.34428	0.0706562	0.836773	-3.98846	N.S
HCN3	0.637526	2.40859	2.34292	0.070771	0.837324	-3.99001	N.S
MAPK8IP2	1.22797	1.14259	2.3424	0.0708139	0.837324	-3.99059	N.S
NIT1	0.930788	4.93653	2.34214	0.0708357	0.837324	-3.99089	N.S
PCDH20	1.482	0.796405	2.34165	0.0708769	0.837324	-3.99145	N.S
INPP4A	-0.442727	3.01285	-2.33923	0.0710805	0.838457	-3.99419	N.S
AKR7A3	2.84394	2.12657	2.33923	0.0710806	0.838457	-3.9942	N.S
ARHGEF28	-2.1942	1.88321	-2.33883	0.0711144	0.838457	-3.99465	N.S
NBPF20	-0.556754	1.83173	-2.33827	0.0711617	0.838457	-3.99529	N.S
ANAPC7	0.4597	5.86436	2.33792	0.071191	0.838457	-3.99568	N.S
GFPT2	-1.91905	1.20526	-2.33637	0.0713226	0.839039	-3.99745	N.S
GRK3	-1.01798	1.13512	-2.33598	0.0713557	0.839039	-3.9979	N.S
ZBP1	-0.1093	0.0641733	-2.33551	0.0713955	0.839039	-3.99843	N.S
CLTRN	-0.569893	0.572797	-2.33498	0.0714397	0.839039	-3.99903	N.S
METAP1D	0.547552	2.8393	2.33417	0.071509	0.839039	-3.99996	N.S
IQCD	-0.711596	1.1945	-2.33381	0.0715394	0.839039	-4.00036	N.S
TMED9	-0.54938	7.92045	-2.3336	0.0715568	0.839039	-4.0006	N.S
NOTCH4	-0.374537	0.395798	-2.33302	0.0716062	0.839039	-4.00126	N.S
VDR	1.45703	4.26259	2.33253	0.071648	0.839039	-4.00182	N.S
GLIPR2	-1.61769	1.14812	-2.33173	0.0717163	0.839039	-4.00273	N.S
AGO3	-1.0469	2.29106	-2.33124	0.0717577	0.839039	-4.00328	N.S
METAP2	-0.476812	6.49637	-2.33116	0.0717642	0.839039	-4.00337	N.S
SMURF1	-1.2437	3.62891	-2.33007	0.0718577	0.839622	-4.00462	N.S
RASD1	-2.35367	1.6028	-2.32753	0.0720745	0.841254	-4.0075	N.S
ZNF768	1.1352	4.92687	2.32616	0.0721922	0.841254	-4.00907	N.S
CCDC88A	-2.56449	1.53072	-2.32606	0.0722001	0.841254	-4.00917	N.S
RGL3	2.00285	4.36908	2.32603	0.0722028	0.841254	-4.00921	N.S
HIPK4	-0.166696	0.144176	-2.32569	0.0722319	0.841254	-4.0096	N.S
MFSD8	-0.22905	3.38078	-2.32536	0.0722601	0.841254	-4.00997	N.S
SRR	-1.33199	2.50722	-2.32415	0.072364	0.84173	-4.01135	N.S
RAMP1	-3.6966	2.08249	-2.32387	0.0723885	0.84173	-4.01167	N.S
CEP85L	-0.791409	0.745383	-2.32315	0.0724508	0.841803	-4.01249	N.S
BATF2	-0.296076	0.269014	-2.32194	0.0725545	0.841803	-4.01387	N.S
PJA2	-0.687963	4.41581	-2.32021	0.0727041	0.841803	-4.01584	N.S
PARP4	-2.41185	3.44278	-2.31981	0.0727383	0.841803	-4.01629	N.S
BRCA1	-0.662346	3.7786	-2.31944	0.0727707	0.841803	-4.01672	N.S
POLR2J3	-2.11923	4.95213	-2.31884	0.0728224	0.841803	-4.0174	N.S
CISD3	2.20115	5.04375	2.31868	0.0728365	0.841803	-4.01758	N.S
MLH3	0.532836	3.28483	2.31845	0.0728561	0.841803	-4.01784	N.S
GAL	-2.27401	1.8325	-2.31841	0.07286	0.841803	-4.01789	N.S
MYO1E	-0.887572	3.53969	-2.31768	0.0729232	0.841803	-4.01872	N.S
ZFYVE19	1.35902	5.25038	2.31698	0.0729835	0.841803	-4.01951	N.S
SFXN1	-1.41884	5.891	-2.31613	0.0730577	0.841803	-4.02049	N.S
ZNRF2	0.886346	3.79692	2.31605	0.0730642	0.841803	-4.02057	N.S
FEZ2	-0.915495	4.70878	-2.31597	0.0730716	0.841803	-4.02067	N.S
ZMYND19	0.769711	5.59876	2.31551	0.0731113	0.841803	-4.02119	N.S
TMEM159	0.918868	4.73591	2.31493	0.0731616	0.841803	-4.02185	N.S
ARHGEF6	-1.67372	1.16225	-2.31483	0.0731705	0.841803	-4.02197	N.S
TBP	-0.587775	3.95484	-2.31413	0.0732309	0.841803	-4.02276	N.S
XKR6	-1.18514	0.735608	-2.31381	0.0732591	0.841803	-4.02312	N.S
TOX3	2.68003	1.37305	2.31365	0.0732731	0.841803	-4.02331	N.S
CPEB2	-1.12482	2.18585	-2.31248	0.0733755	0.841803	-4.02465	N.S
RFC2	0.485064	6.1677	2.31164	0.0734481	0.841803	-4.02559	N.S
AP1M1	-1.43392	4.96429	-2.31114	0.0734919	0.841803	-4.02616	N.S
ZAR1L	-0.0833737	0.0464719	-2.31105	0.0734998	0.841803	-4.02627	N.S
OASL	-2.59017	1.71407	-2.31082	0.0735199	0.841803	-4.02653	N.S
TIGAR	-0.34964	2.15974	-2.31067	0.0735335	0.841803	-4.02671	N.S
EIPR1	-0.451211	5.05295	-2.30966	0.0736218	0.842313	-4.02786	N.S
CRIM1	-2.63422	3.89471	-2.30841	0.0737315	0.842838	-4.02928	N.S
CMC2	-0.851747	7.01922	-2.30813	0.0737554	0.842838	-4.02959	N.S
PCCA	1.5372	3.68883	2.3043	0.0740928	0.845869	-4.03396	N.S
GFOD1	-1.68618	1.94486	-2.30394	0.0741245	0.845869	-4.03437	N.S
JTB	0.576676	7.48541	2.3031	0.0741986	0.845869	-4.03533	N.S
PROX2	0.177677	0.196878	2.30286	0.0742196	0.845869	-4.0356	N.S
CLK2	0.546485	5.38624	2.30262	0.0742407	0.845869	-4.03587	N.S
CCNY	0.234479	5.3354	2.30148	0.0743418	0.84626	-4.03718	N.S
MED4	0.665098	5.06433	2.30107	0.0743779	0.84626	-4.03764	N.S
PIK3CA	0.331294	3.02802	2.30065	0.0744157	0.84626	-4.03813	N.S
ASIC1	-0.697189	1.50819	-2.30007	0.0744671	0.84626	-4.03879	N.S
RAET1G	-1.51407	0.940499	-2.29879	0.0745802	0.84626	-4.04024	N.S
PRRG2	1.59413	2.7268	2.29774	0.0746736	0.84626	-4.04144	N.S
LSMEM2	-0.193852	0.178984	-2.2977	0.0746777	0.84626	-4.0415	N.S
VXN	-0.860451	0.589472	-2.29648	0.0747865	0.84626	-4.04289	N.S
PATE4	-0.108908	0.0733154	-2.2963	0.0748025	0.84626	-4.04309	N.S
BBS9	-0.422702	1.86536	-2.29608	0.0748213	0.84626	-4.04334	N.S
ANKRD18B	-0.877784	0.584995	-2.29608	0.0748218	0.84626	-4.04334	N.S
SYCE1L	-0.746099	0.602547	-2.29591	0.0748367	0.84626	-4.04353	N.S
NT5C2	-1.07983	5.18679	-2.29579	0.0748474	0.84626	-4.04367	N.S
PSORS1C1	-2.51051	1.63433	-2.29489	0.0749283	0.846588	-4.0447	N.S
NUS1	-0.449517	4.2187	-2.29333	0.0750677	0.846588	-4.04648	N.S
CFAP36	-1.05929	4.43849	-2.29256	0.0751362	0.846588	-4.04736	N.S
NFIA	1.87351	3.03239	2.29113	0.0752645	0.846588	-4.04899	N.S
IFI27L1	-1.29932	4.07466	-2.28994	0.0753714	0.846588	-4.05035	N.S
NINL	-1.46491	2.59576	-2.28981	0.0753825	0.846588	-4.05049	N.S
TYW1	0.630096	3.82082	2.28945	0.0754156	0.846588	-4.05091	N.S
CALHM6	-2.02347	1.33104	-2.2889	0.0754648	0.846588	-4.05154	N.S
EGFL7	-1.34532	3.92585	-2.28851	0.0755003	0.846588	-4.05199	N.S
STK40	-1.20066	4.50687	-2.28844	0.0755062	0.846588	-4.05206	N.S
FBN2	0.128735	0.15679	2.28822	0.0755259	0.846588	-4.05231	N.S
HYPK	0.865083	5.07358	2.2869	0.0756448	0.846588	-4.05382	N.S
MPV17L	1.93659	0.97308	2.28686	0.0756487	0.846588	-4.05387	N.S
IL21R	-0.138229	0.08347	-2.28662	0.0756701	0.846588	-4.05414	N.S
FSCN1	-1.94777	2.41622	-2.28595	0.0757303	0.846588	-4.0549	N.S
RBMX2	-0.789007	4.23315	-2.28559	0.0757635	0.846588	-4.05532	N.S
ALG8	-0.754794	5.7104	-2.28552	0.0757696	0.846588	-4.0554	N.S
AHI1	-0.688637	3.12466	-2.28501	0.0758157	0.846588	-4.05598	N.S
ARF5	0.687762	7.68594	2.28467	0.0758463	0.846588	-4.05636	N.S
POPDC3	-2.734	1.60286	-2.28418	0.0758906	0.846588	-4.05692	N.S
MYCL	1.09337	0.996674	2.28349	0.0759532	0.846588	-4.05771	N.S
MAD1L1	-0.634821	4.49553	-2.28192	0.0760961	0.846588	-4.05951	N.S
CHST4	-0.215888	0.107944	-2.28129	0.0761527	0.846588	-4.06022	N.S
TMEM161A	-0.736129	4.62517	-2.28028	0.076245	0.846588	-4.06138	N.S
MCTS1	-0.962405	4.53074	-2.27934	0.0763304	0.846588	-4.06246	N.S
CYP24A1	-1.20744	0.838064	-2.27771	0.0764789	0.846588	-4.06432	N.S
CSDE1	-1.01681	8.24479	-2.27763	0.0764867	0.846588	-4.06441	N.S
NDUFV1	0.544467	7.75867	2.27748	0.0765005	0.846588	-4.06459	N.S
HSD11B2	1.97027	2.79191	2.27747	0.0765009	0.846588	-4.06459	N.S
PLK2	-2.65008	6.73736	-2.27739	0.0765079	0.846588	-4.06468	N.S
MAPK8	-0.894687	4.47351	-2.27736	0.0765115	0.846588	-4.06472	N.S
TMUB1	-0.450041	5.33283	-2.27646	0.0765932	0.846588	-4.06575	N.S
TACR1	0.196751	0.232798	2.27636	0.0766022	0.846588	-4.06586	N.S
UBE2L6	-3.40871	3.19821	-2.27603	0.0766324	0.846588	-4.06624	N.S
PSMD7	-0.92323	6.89705	-2.27575	0.0766578	0.846588	-4.06655	N.S
PLLP	-0.6918	1.38483	-2.27569	0.0766636	0.846588	-4.06663	N.S
ANKRD20A1	-0.342101	0.194514	-2.27538	0.0766925	0.846588	-4.06699	N.S
CMSS1	-0.891417	5.38756	-2.27524	0.0767049	0.846588	-4.06714	N.S
TRPV1	0.311752	2.23077	2.27433	0.0767883	0.846588	-4.06818	N.S
NKIRAS1	-0.509321	3.25144	-2.27426	0.076795	0.846588	-4.06826	N.S
POU6F1	-0.472886	0.333003	-2.27389	0.0768287	0.846588	-4.06868	N.S
AAMDC	-0.802385	5.26467	-2.27388	0.0768294	0.846588	-4.06869	N.S
MLANA	-0.145041	0.156023	-2.27368	0.0768483	0.846588	-4.06893	N.S
OPA3	-0.360994	2.97662	-2.27367	0.0768487	0.846588	-4.06893	N.S
ZNF195	0.474127	3.7673	2.27194	0.0770082	0.846588	-4.07092	N.S
WDR27	-1.07808	3.6411	-2.27185	0.077016	0.846588	-4.07102	N.S
DFFB	0.682636	2.608	2.27178	0.0770223	0.846588	-4.07109	N.S
SSH1	-1.36014	2.73193	-2.27106	0.0770885	0.846588	-4.07192	N.S
SMAD6	1.29611	2.86883	2.27096	0.077098	0.846588	-4.07203	N.S
INVS	-0.546218	2.29769	-2.26984	0.0772012	0.846588	-4.07331	N.S
ZFAND3	-1.00524	5.23015	-2.26963	0.0772209	0.846588	-4.07356	N.S
CD55	-2.14137	4.89173	-2.26938	0.0772436	0.846588	-4.07384	N.S
MEGF11	-0.163032	0.18706	-2.26914	0.077266	0.846588	-4.07412	N.S
TRPC1	-1.0487	0.622944	-2.26838	0.0773365	0.846588	-4.07499	N.S
MAPK14	-0.96742	4.87354	-2.2677	0.0773987	0.846588	-4.07576	N.S
RPF2	-0.676283	4.26493	-2.26739	0.0774278	0.846588	-4.07612	N.S
KDM5C	0.392814	5.49407	2.26673	0.077489	0.846588	-4.07687	N.S
SLC12A6	-1.03652	1.50616	-2.26649	0.0775109	0.846588	-4.07715	N.S
GAS6	-3.77537	2.78882	-2.26511	0.0776392	0.846588	-4.07873	N.S
ELL3	2.00805	3.63603	2.26487	0.0776611	0.846588	-4.079	N.S
YRDC	-0.934554	4.22007	-2.26487	0.0776618	0.846588	-4.07901	N.S
DARS1	-0.866126	5.4853	-2.26476	0.0776713	0.846588	-4.07912	N.S
TSC22D2	-0.404661	3.49202	-2.26464	0.0776825	0.846588	-4.07926	N.S
TRIM41	-0.880759	4.52439	-2.2636	0.0777797	0.846588	-4.08046	N.S
MAU2	-0.474372	4.43389	-2.26354	0.077785	0.846588	-4.08052	N.S
HLA.DQA1	-0.254954	0.211499	-2.26328	0.0778093	0.846588	-4.08082	N.S
C11orf80	0.996848	4.61409	2.26308	0.0778278	0.846588	-4.08105	N.S
KIF14	-0.954005	3.22027	-2.26261	0.0778714	0.846588	-4.08159	N.S
FUCA2	-1.18891	5.50892	-2.26188	0.0779396	0.84667	-4.08242	N.S
SMYD4	-0.534193	2.60691	-2.26082	0.0780387	0.84667	-4.08364	N.S
KHDC1	-2.2172	2.17125	-2.26024	0.0780928	0.84667	-4.0843	N.S
S1PR5	-1.75357	0.975935	-2.2602	0.0780964	0.84667	-4.08435	N.S
MAP2K1	-0.794272	5.44833	-2.26006	0.078109	0.84667	-4.0845	N.S
FBXO43	-0.909754	0.706357	-2.2597	0.0781433	0.84667	-4.08492	N.S
TFAP2E	-1.26408	1.05008	-2.25735	0.0783633	0.848138	-4.08761	N.S
EFNA1	2.34864	5.1016	2.25714	0.0783822	0.848138	-4.08784	N.S
SPATA5	-0.723767	1.52935	-2.25684	0.0784112	0.848138	-4.08819	N.S
MXD1	-0.886179	2.88336	-2.25601	0.0784891	0.848219	-4.08915	N.S
NOTCH2NLA	-1.11754	4.08628	-2.25521	0.0785643	0.848219	-4.09006	N.S
CFAP57	-0.368589	0.263629	-2.25438	0.0786419	0.848219	-4.09101	N.S
NEB	0.385747	0.666338	2.25421	0.0786584	0.848219	-4.09121	N.S
SNRNP27	-0.492979	5.20795	-2.25391	0.0786862	0.848219	-4.09154	N.S
BRWD3	-0.673786	1.92971	-2.25367	0.0787091	0.848219	-4.09182	N.S
DCUN1D1	0.358568	4.13889	2.25336	0.0787384	0.848219	-4.09218	N.S
H2AC21	-0.76347	0.632871	-2.253	0.0787717	0.848219	-4.09258	N.S
FBXO7	-0.968253	5.44825	-2.25207	0.0788593	0.848686	-4.09365	N.S
SLC2A8	0.605374	4.25392	2.25036	0.0790213	0.84921	-4.09561	N.S
OVOL2	2.0894	2.72201	2.24978	0.0790767	0.84921	-4.09628	N.S
AGR2	2.66691	6.84564	2.24933	0.0791189	0.84921	-4.09679	N.S
AAK1	-1.05851	2.59609	-2.24928	0.0791238	0.84921	-4.09685	N.S
GPKOW	-0.381714	4.59999	-2.24922	0.0791288	0.84921	-4.09691	N.S
GEM	-2.14668	1.13909	-2.24707	0.0793337	0.849361	-4.09938	N.S
NPIPA7	1.01542	3.24297	2.24604	0.0794312	0.849361	-4.10056	N.S
WDR12	-0.25956	5.49817	-2.24575	0.0794588	0.849361	-4.10089	N.S
CCDC74A	-1.56982	1.59897	-2.24572	0.0794616	0.849361	-4.10092	N.S
DNAJA3	0.654547	5.87412	2.24529	0.0795022	0.849361	-4.10141	N.S
FNBP1L	1.34015	4.80937	2.24529	0.0795026	0.849361	-4.10142	N.S
PRKACA	-0.957595	5.78432	-2.24457	0.079571	0.849361	-4.10224	N.S
CMTM8	1.93696	3.41243	2.24414	0.0796121	0.849361	-4.10273	N.S
PCDHGC5	-0.335375	0.241543	-2.24363	0.0796612	0.849361	-4.10332	N.S
PRODH	3.35648	3.55507	2.24283	0.0797369	0.849361	-4.10423	N.S
MRPL2	-0.647046	6.2179	-2.24238	0.0797799	0.849361	-4.10475	N.S
LNX1	0.881002	2.01406	2.24158	0.0798565	0.849361	-4.10567	N.S
EIF4A2	0.541184	8.14864	2.24069	0.079942	0.849361	-4.10669	N.S
AL353579.1	-0.496953	0.248477	-2.24049	0.0799613	0.849361	-4.10692	N.S
TBC1D25	-0.835623	3.28918	-2.24006	0.0800029	0.849361	-4.10742	N.S
M6PR	0.353069	6.17828	2.23998	0.0800103	0.849361	-4.10751	N.S
WDR36	-0.609125	3.29214	-2.2397	0.0800373	0.849361	-4.10783	N.S
LILRA6	0.179348	0.136695	2.23962	0.080045	0.849361	-4.10792	N.S
STX11	-0.183171	0.101109	-2.23952	0.0800539	0.849361	-4.10803	N.S
RAB33A	-0.278026	0.221858	-2.23914	0.0800904	0.849361	-4.10846	N.S
C1orf167	0.533724	0.788951	2.23876	0.0801269	0.849361	-4.1089	N.S
RBKS	-1.01668	2.27331	-2.23873	0.0801299	0.849361	-4.10893	N.S
RECQL	-0.608528	4.30895	-2.23809	0.0801917	0.849361	-4.10967	N.S
TMPRSS5	-0.190207	0.24516	-2.23783	0.080217	0.849361	-4.10997	N.S
PRR5	1.90214	3.04182	2.2372	0.0802777	0.849361	-4.1107	N.S
DDX60L	-1.92402	2.4264	-2.23627	0.0803664	0.849361	-4.11175	N.S
BOD1L1	-0.883265	3.94499	-2.23571	0.0804213	0.849361	-4.11241	N.S
FAM156B	-0.508837	3.56219	-2.23551	0.0804405	0.849361	-4.11263	N.S
SYT17	1.28674	2.68804	2.23522	0.080468	0.849361	-4.11296	N.S
UQCRC2	0.951198	7.07909	2.23503	0.0804865	0.849361	-4.11318	N.S
ABCA10	-0.35712	0.315581	-2.2338	0.0806057	0.849361	-4.1146	N.S
CCDC124	-0.766316	7.1041	-2.2334	0.0806441	0.849361	-4.11505	N.S
C1QL1	-1.08305	0.999087	-2.23318	0.0806654	0.849361	-4.1153	N.S
SEC62	0.443327	6.12185	2.23303	0.0806794	0.849361	-4.11547	N.S
SRARP	2.79827	1.41799	2.23085	0.0808907	0.849361	-4.11797	N.S
PPM1G	-0.722179	7.12337	-2.23024	0.08095	0.849361	-4.11867	N.S
STK25	-0.471491	6.45381	-2.23004	0.0809692	0.849361	-4.1189	N.S
YTHDF2	0.373097	5.59646	2.23001	0.0809726	0.849361	-4.11894	N.S
EXOSC5	-0.350998	5.58746	-2.22933	0.0810392	0.849361	-4.11972	N.S
B9D2	-0.994449	2.6526	-2.22929	0.0810422	0.849361	-4.11976	N.S
ZNF74	1.03413	3.07941	2.22852	0.0811172	0.849361	-4.12064	N.S
PDSS1	0.583006	3.82246	2.22846	0.0811237	0.849361	-4.12072	N.S
SPACA9	-0.839985	1.391	-2.22824	0.081145	0.849361	-4.12097	N.S
TSPAN1	1.73166	5.39059	2.22819	0.0811499	0.849361	-4.12103	N.S
ENKUR	-0.091236	0.0738662	-2.22815	0.0811535	0.849361	-4.12107	N.S
TNFRSF6B	-1.08002	1.48855	-2.227	0.0812658	0.849361	-4.12239	N.S
LEMD3	0.596805	3.64965	2.22541	0.0814206	0.849361	-4.12421	N.S
CA13	-0.883214	0.777346	-2.22517	0.0814442	0.849361	-4.12449	N.S
RPS6KA6	0.878925	1.01106	2.22513	0.0814482	0.849361	-4.12454	N.S
HLA.DOA	-0.0783192	0.0581595	-2.2247	0.0814902	0.849361	-4.12503	N.S
PAX8	-1.44148	0.987208	-2.22385	0.0815732	0.849361	-4.126	N.S
EARS2	0.462943	4.46668	2.223	0.0816569	0.849361	-4.12698	N.S
TENT5C	-1.48348	1.96128	-2.223	0.081657	0.849361	-4.12698	N.S
TTC9C	-0.6353	5.1473	-2.22273	0.081683	0.849361	-4.12729	N.S
MAP3K8	-1.93732	2.64341	-2.22233	0.0817228	0.849361	-4.12775	N.S
CARMIL2	-0.583744	0.6613	-2.22174	0.0817807	0.849361	-4.12843	N.S
ZDBF2	-0.837573	0.456648	-2.22173	0.0817813	0.849361	-4.12844	N.S
CCDC80	-3.31314	2.09524	-2.22045	0.0819073	0.849361	-4.12991	N.S
EGFL8	-0.97051	2.32191	-2.22018	0.0819341	0.849361	-4.13022	N.S
ARL13B	-1.08671	2.31803	-2.21978	0.0819733	0.849361	-4.13068	N.S
CALY	-0.069988	0.0397791	-2.21842	0.0821075	0.849361	-4.13224	N.S
FMNL2	-1.7572	2.04156	-2.21812	0.0821365	0.849361	-4.13258	N.S
PRXL2B	1.24005	4.98378	2.21804	0.0821446	0.849361	-4.13267	N.S
CHCHD3	-0.590421	6.16529	-2.21755	0.0821934	0.849361	-4.13324	N.S
SUOX	0.940121	4.18451	2.21659	0.0822875	0.849361	-4.13433	N.S
RAB31	-2.84175	3.50601	-2.21652	0.0822945	0.849361	-4.13442	N.S
MTMR7	-0.292766	0.544563	-2.21644	0.0823025	0.849361	-4.13451	N.S
C4A	-1.21133	1.63183	-2.21578	0.0823678	0.849361	-4.13527	N.S
ZBTB6	0.875934	2.83836	2.21578	0.0823679	0.849361	-4.13527	N.S
AMIGO2	-1.71138	3.69734	-2.21573	0.0823734	0.849361	-4.13533	N.S
C9orf40	-1.45837	2.69754	-2.21568	0.0823783	0.849361	-4.13539	N.S
SLC25A39	-0.624674	6.9965	-2.21566	0.0823796	0.849361	-4.1354	N.S
PPM1L	1.15451	1.75469	2.21436	0.0825088	0.849361	-4.1369	N.S
ZNF780A	-0.389627	3.48828	-2.21379	0.0825651	0.849361	-4.13755	N.S
HID1	2.9816	5.87276	2.21303	0.0826412	0.849361	-4.13843	N.S
P4HA3	-0.542237	0.448879	-2.21299	0.0826451	0.849361	-4.13848	N.S
HDAC9	-2.29153	1.33781	-2.21105	0.0828374	0.849361	-4.1407	N.S
COL21A1	-0.998102	0.518051	-2.2103	0.0829128	0.849361	-4.14157	N.S
ABI2	-0.864333	4.49592	-2.20984	0.0829584	0.849361	-4.14209	N.S
SMIM14	1.67143	4.34543	2.20951	0.0829911	0.849361	-4.14247	N.S
LENG8	-0.709681	6.15006	-2.20942	0.0829998	0.849361	-4.14257	N.S
RBM11	1.02337	1.19685	2.20912	0.0830306	0.849361	-4.14293	N.S
TMEM126B	-0.7161	5.86319	-2.20881	0.0830609	0.849361	-4.14327	N.S
RRP1	-0.853181	5.16472	-2.20863	0.0830794	0.849361	-4.14349	N.S
GPS2	-0.492194	5.81845	-2.20854	0.0830881	0.849361	-4.14359	N.S
GFER	0.691836	4.61946	2.20841	0.0831013	0.849361	-4.14374	N.S
FRAT2	1.12412	3.57974	2.207	0.0832425	0.849361	-4.14536	N.S
KIF23	-0.748502	5.64026	-2.20573	0.0833694	0.849361	-4.14682	N.S
PLEKHA4	-2.20425	2.00957	-2.20475	0.0834674	0.849361	-4.14794	N.S
LAMTOR2	0.66913	6.70945	2.20473	0.0834698	0.849361	-4.14796	N.S
FERMT1	-1.86434	1.11769	-2.20456	0.0834864	0.849361	-4.14815	N.S
GET1	-0.926543	4.82038	-2.20442	0.0835011	0.849361	-4.14832	N.S
MMP19	-1.24173	0.667976	-2.20393	0.0835499	0.849361	-4.14888	N.S
FBXO17	-2.19334	1.23657	-2.20336	0.0836075	0.849361	-4.14954	N.S
MCRIP2	0.919421	5.08938	2.20331	0.0836124	0.849361	-4.1496	N.S
JMJD1C	-0.524357	4.35926	-2.20318	0.0836252	0.849361	-4.14974	N.S
PAF1	-0.589395	6.15173	-2.20285	0.0836588	0.849361	-4.15013	N.S
RNPEP	0.94088	6.1691	2.20271	0.083673	0.849361	-4.15029	N.S
CCPG1	-0.913104	3.70904	-2.20247	0.0836968	0.849361	-4.15056	N.S
FAM193A	-0.474222	3.3473	-2.20194	0.0837501	0.849361	-4.15117	N.S
RBM24	-1.48125	1.01618	-2.20177	0.0837674	0.849361	-4.15136	N.S
PHACTR3	0.675325	0.47245	2.20046	0.0838994	0.849361	-4.15287	N.S
MRPL51	0.312943	7.68663	2.20028	0.0839178	0.849361	-4.15308	N.S
GADD45A	-2.0006	5.0524	-2.19966	0.0839803	0.849361	-4.15379	N.S
IRAK1	-1.4069	7.15891	-2.19882	0.0840653	0.849361	-4.15476	N.S
ZBTB39	0.328884	2.14665	2.19866	0.0840817	0.849361	-4.15494	N.S
RBFA	0.507429	4.63923	2.19782	0.0841668	0.849361	-4.15591	N.S
YLPM1	0.274983	4.79047	2.19729	0.0842201	0.849361	-4.15651	N.S
PCDHA4	0.623228	0.372622	2.19712	0.0842376	0.849361	-4.15671	N.S
CTTNBP2NL	-1.0799	2.33195	-2.19674	0.0842763	0.849361	-4.15715	N.S
SERINC4	0.22424	0.131166	2.19609	0.0843418	0.849361	-4.15789	N.S
TXN2	0.608104	6.48796	2.19465	0.0844886	0.849361	-4.15955	N.S
FANCA	-0.659078	4.89797	-2.1935	0.0846053	0.849361	-4.16087	N.S
STPG1	-1.46015	2.07257	-2.19229	0.0847295	0.849361	-4.16227	N.S
SUGP2	-0.715809	5.32716	-2.19226	0.0847324	0.849361	-4.1623	N.S
NOX5	-1.64366	0.840692	-2.19173	0.0847864	0.849361	-4.16291	N.S
CIBAR1	-2.35843	2.40234	-2.19102	0.0848587	0.849361	-4.16373	N.S
SLC25A44	0.556197	4.60419	2.19027	0.0849355	0.849361	-4.16459	N.S
PSTK	-0.802907	2.22599	-2.19025	0.0849373	0.849361	-4.16461	N.S
ZSCAN9	-0.677345	3.73516	-2.18958	0.0850059	0.849361	-4.16538	N.S
CEP55	-1.0849	4.94481	-2.18917	0.0850482	0.849361	-4.16586	N.S
ADAM10	-0.775632	6.31471	-2.18896	0.0850694	0.849361	-4.16609	N.S
AAR2	0.699658	4.99926	2.18894	0.085072	0.849361	-4.16612	N.S
ZNF782	-0.333192	1.31111	-2.18888	0.0850778	0.849361	-4.16619	N.S
CNKSR3	-1.37902	1.59544	-2.18829	0.0851389	0.849361	-4.16687	N.S
C2orf66	-0.217834	0.151241	-2.18794	0.0851745	0.849361	-4.16727	N.S
NKRF	-0.732616	3.45013	-2.18794	0.0851746	0.849361	-4.16727	N.S
SEMA4A	2.24938	3.07523	2.18729	0.0852411	0.849361	-4.16802	N.S
IQSEC1	0.530146	3.50187	2.18611	0.0853623	0.849361	-4.16938	N.S
ANP32E	-1.61353	5.83762	-2.18528	0.0854478	0.849361	-4.17033	N.S
DYM	0.987165	3.61104	2.18525	0.0854511	0.849361	-4.17037	N.S
IRF2BP1	0.440659	4.23785	2.18503	0.0854741	0.849361	-4.17062	N.S
BICRA	0.194652	2.72961	2.18494	0.0854832	0.849361	-4.17073	N.S
STARD6	-0.146452	0.087441	-2.18446	0.0855321	0.849361	-4.17127	N.S
SMIM13	-1.21267	3.29949	-2.18438	0.0855409	0.849361	-4.17137	N.S
COQ10B	-0.548975	4.14598	-2.18379	0.0856011	0.849361	-4.17204	N.S
FRMD6	-1.9409	3.63871	-2.18369	0.0856121	0.849361	-4.17217	N.S
ZBTB4	-0.911024	3.6454	-2.18347	0.0856348	0.849361	-4.17242	N.S
F2RL1	-3.30608	3.14144	-2.18296	0.0856868	0.849361	-4.173	N.S
BAX	-0.95244	6.86831	-2.18274	0.0857097	0.849361	-4.17325	N.S
ADD2	-0.130802	0.13049	-2.18258	0.0857261	0.849361	-4.17344	N.S
CACNB3	1.94939	4.412	2.18246	0.0857389	0.849361	-4.17358	N.S
VPS37D	0.821179	1.30208	2.18218	0.0857676	0.849361	-4.1739	N.S
CSTF1	1.11958	5.82183	2.18187	0.0857993	0.849361	-4.17425	N.S
ZNF747	1.22985	2.26112	2.18166	0.0858215	0.849361	-4.1745	N.S
COPS8	-0.540081	5.47523	-2.18155	0.0858326	0.849361	-4.17462	N.S
LSM10	-0.455401	5.80381	-2.18149	0.0858394	0.849361	-4.1747	N.S
GGCT	1.27892	7.58613	2.18139	0.0858495	0.849361	-4.17481	N.S
CDK12	2.26836	5.24944	2.18134	0.0858546	0.849361	-4.17486	N.S
NDUFA5	0.981905	6.48084	2.18022	0.0859706	0.849361	-4.17615	N.S
JDP2	1.50972	4.44423	2.18012	0.0859811	0.849361	-4.17627	N.S
PIEZO1	-0.854933	7.03879	-2.1799	0.0860035	0.849361	-4.17652	N.S
SRGAP2B	-1.33214	3.56536	-2.17964	0.0860306	0.849361	-4.17682	N.S
NSUN3	-0.675296	2.76139	-2.17942	0.0860533	0.849361	-4.17707	N.S
GINS3	0.412317	3.75723	2.17897	0.0861	0.849361	-4.17759	N.S
MRPL14	-0.840551	6.48446	-2.17827	0.0861736	0.849361	-4.1784	N.S
FMOD	2.47523	1.47037	2.17788	0.0862138	0.849361	-4.17885	N.S
CT83	-3.26764	1.66636	-2.17764	0.0862384	0.849361	-4.17912	N.S
SUPT7L	-0.382631	4.60752	-2.17725	0.0862787	0.849361	-4.17957	N.S
LYPD1	-0.882583	0.77925	-2.1769	0.0863158	0.849361	-4.17998	N.S
VPREB3	-0.574815	0.33429	-2.17685	0.0863209	0.849361	-4.18004	N.S
AOX1	-2.11489	1.30068	-2.17601	0.0864085	0.849361	-4.181	N.S
CRIP1	4.21988	2.927	2.17587	0.0864232	0.849361	-4.18117	N.S
GPR135	-0.656776	0.831067	-2.17586	0.0864241	0.849361	-4.18117	N.S
RBM48	0.466576	2.31085	2.17576	0.0864341	0.849361	-4.18129	N.S
KCTD14	-2.26496	1.29336	-2.17476	0.086539	0.849957	-4.18244	N.S
SLC39A9	0.372682	4.95822	2.17382	0.0866372	0.849986	-4.18352	N.S
CERK	-1.01617	3.47485	-2.17366	0.0866533	0.849986	-4.1837	N.S
TAS2R5	0.685726	0.725255	2.17221	0.0868055	0.849986	-4.18538	N.S
OPHN1	-1.00431	2.43455	-2.17211	0.0868157	0.849986	-4.18549	N.S
ST3GAL3	-1.7872	2.68976	-2.17191	0.0868365	0.849986	-4.18572	N.S
ZNF514	-0.689985	2.77338	-2.17186	0.0868427	0.849986	-4.18579	N.S
ITPRID2	-1.2338	4.91627	-2.17177	0.0868515	0.849986	-4.18588	N.S
ATP5F1B	0.551215	9.49808	2.17087	0.0869456	0.850289	-4.18692	N.S
KIF26B	-0.365358	0.225009	-2.16959	0.0870801	0.850289	-4.18839	N.S
BAZ1B	0.53127	5.60958	2.16958	0.0870812	0.850289	-4.1884	N.S
HDX	0.630994	0.469563	2.16948	0.0870921	0.850289	-4.18852	N.S
RACGAP1	-0.446099	6.30419	-2.16937	0.0871036	0.850289	-4.18865	N.S
LONP2	1.15186	4.85391	2.16819	0.087228	0.850858	-4.19001	N.S
ATP2B1	-1.06213	4.37147	-2.16733	0.0873188	0.850858	-4.191	N.S
NUPR1	3.86718	5.21025	2.16684	0.0873696	0.850858	-4.19156	N.S
KREMEN1	0.821618	2.23299	2.16638	0.0874182	0.850858	-4.19209	N.S
HMG20B	0.796205	6.95336	2.16623	0.0874348	0.850858	-4.19227	N.S
ADAMTS9	-2.06104	1.10521	-2.16606	0.0874525	0.850858	-4.19246	N.S
PLPP2	-1.11896	5.20148	-2.16575	0.0874852	0.850858	-4.19282	N.S
TCP11L2	-1.0347	1.42155	-2.16527	0.0875355	0.850858	-4.19337	N.S
WWOX	-1.27585	3.59888	-2.16479	0.0875863	0.850858	-4.19392	N.S
ATP5MG	-0.557098	7.93145	-2.16416	0.0876537	0.850858	-4.19465	N.S
MICA	-2.8555	4.31237	-2.1639	0.0876811	0.850858	-4.19495	N.S
XPA	-0.666185	3.55625	-2.16277	0.0878008	0.850858	-4.19625	N.S
DOCK8	-1.76572	1.16394	-2.16228	0.087853	0.850858	-4.19682	N.S
SPAG4	-1.59878	1.69242	-2.16221	0.0878599	0.850858	-4.1969	N.S
GIT1	0.598218	4.86567	2.16212	0.0878696	0.850858	-4.197	N.S
PLBD1	-1.34747	2.26808	-2.16188	0.0878955	0.850858	-4.19728	N.S
CCDC34	-0.874015	4.75986	-2.16123	0.0879643	0.850858	-4.19803	N.S
HAUS6	-0.506179	2.82966	-2.16116	0.0879714	0.850858	-4.19811	N.S
RUNX1	-1.2134	3.869	-2.16043	0.0880495	0.850858	-4.19895	N.S
CD14	-2.60697	1.52142	-2.1599	0.0881057	0.850858	-4.19956	N.S
SLC44A5	0.877717	0.517679	2.15978	0.0881185	0.850858	-4.1997	N.S
PTAR1	-0.921387	2.75296	-2.15948	0.0881501	0.850858	-4.20004	N.S
ARNTL2	-2.01477	1.8184	-2.15866	0.0882374	0.850858	-4.20099	N.S
PGPEP1	-2.04203	2.59587	-2.15815	0.0882922	0.850858	-4.20158	N.S
TMEM184C	-0.351086	3.85524	-2.15728	0.0883855	0.850858	-4.20258	N.S
CAMTA1	-0.315774	6.12943	-2.15666	0.0884515	0.850858	-4.2033	N.S
PSIP1	-0.88334	4.96699	-2.15582	0.0885407	0.850858	-4.20426	N.S
LRRC63	0.0945376	0.0941139	2.15541	0.0885845	0.850858	-4.20473	N.S
ZNF277	0.398895	3.40627	2.15404	0.088732	0.850858	-4.20632	N.S
OXCT2	-0.356138	0.38418	-2.15342	0.0887987	0.850858	-4.20703	N.S
DHX33	-0.748237	3.57187	-2.15325	0.088817	0.850858	-4.20723	N.S
SUCLA2	0.61862	4.99571	2.15284	0.0888612	0.850858	-4.2077	N.S
KRT2	0.372489	0.224106	2.1526	0.088886	0.850858	-4.20797	N.S
ORAI2	-0.984454	2.15093	-2.15235	0.0889138	0.850858	-4.20827	N.S
EXOSC1	-0.849673	5.19783	-2.1523	0.0889187	0.850858	-4.20832	N.S
DOK1	-1.3768	2.31789	-2.15207	0.088944	0.850858	-4.20859	N.S
PECAM1	-0.35672	0.234543	-2.15199	0.0889526	0.850858	-4.20868	N.S
TSTD1	1.57687	7.25435	2.15122	0.0890345	0.850858	-4.20956	N.S
FAM24B	-1.14035	2.70834	-2.15118	0.0890388	0.850858	-4.20961	N.S
NABP2	0.321526	5.59271	2.15106	0.0890525	0.850858	-4.20975	N.S
SRGAP1	-1.38461	1.95269	-2.15091	0.0890679	0.850858	-4.20992	N.S
RNF225	-0.17278	0.119376	-2.15086	0.0890742	0.850858	-4.20999	N.S
ANKRD22	1.12488	1.13309	2.15081	0.0890795	0.850858	-4.21004	N.S
RPA1	-0.757219	5.29264	-2.15053	0.0891097	0.850858	-4.21037	N.S
IFIT1	-2.3992	1.34557	-2.14807	0.0893743	0.851093	-4.21319	N.S
TRIM23	-0.527435	2.40293	-2.14799	0.0893838	0.851093	-4.21329	N.S
RNF157	-0.547349	0.37227	-2.1471	0.0894795	0.851093	-4.21431	N.S
NSA2	-0.557887	6.7682	-2.14704	0.0894864	0.851093	-4.21439	N.S
AXIN2	-1.34822	1.15181	-2.14664	0.0895295	0.851093	-4.21485	N.S
SNAPIN	0.4691	5.81122	2.14656	0.0895385	0.851093	-4.21494	N.S
FBXL7	1.36635	0.7682	2.146	0.0895985	0.851093	-4.21558	N.S
MGST3	0.804806	6.53434	2.14593	0.0896068	0.851093	-4.21567	N.S
ZMAT5	0.519604	3.91902	2.14559	0.0896435	0.851093	-4.21606	N.S
AADAC	-0.1461	0.127549	-2.14548	0.0896552	0.851093	-4.21618	N.S
DCP1B	1.44591	2.19661	2.14542	0.0896614	0.851093	-4.21625	N.S
HLA.E	-1.7527	6.19654	-2.14513	0.0896931	0.851093	-4.21659	N.S
TMEM167A	-0.770247	5.05835	-2.14352	0.0898678	0.851093	-4.21844	N.S
PPIL1	-0.840427	5.60994	-2.14348	0.0898728	0.851093	-4.2185	N.S
PCOLCE2	-0.920461	0.600639	-2.14295	0.0899306	0.851093	-4.21911	N.S
KDR	-0.636373	0.32771	-2.14237	0.0899931	0.851093	-4.21977	N.S
ARL3	-1.37227	3.17943	-2.14229	0.0900026	0.851093	-4.21987	N.S
PUM3	-1.16813	4.54858	-2.14226	0.0900057	0.851093	-4.2199	N.S
ARHGAP31	-1.12264	0.688354	-2.14195	0.0900395	0.851093	-4.22026	N.S
MAMLD1	-2.1184	2.0184	-2.14181	0.0900545	0.851093	-4.22042	N.S
GBP2	-1.54122	2.50529	-2.14131	0.0901092	0.851093	-4.221	N.S
TRIP12	-0.666026	5.6788	-2.14097	0.0901459	0.851093	-4.22139	N.S
GLI3	0.791582	2.31638	2.13943	0.090314	0.851093	-4.22316	N.S
NFKBIA	0.668749	5.73771	2.13943	0.0903145	0.851093	-4.22317	N.S
SMNDC1	-0.7557	4.34426	-2.13937	0.0903208	0.851093	-4.22323	N.S
FBXL20	2.2752	2.83823	2.13931	0.0903276	0.851093	-4.22331	N.S
TGFBR3	-1.14792	0.787942	-2.13887	0.0903753	0.851093	-4.22381	N.S
ST7	1.22678	4.80305	2.13846	0.0904207	0.851093	-4.22429	N.S
RHOU	1.40655	2.1794	2.13785	0.0904872	0.851093	-4.22499	N.S
SPDYE16	-0.141614	0.2376	-2.13782	0.0904905	0.851093	-4.22502	N.S
CYBA	-1.78469	7.60826	-2.13767	0.0905069	0.851093	-4.2252	N.S
WRNIP1	-0.947713	5.5576	-2.13672	0.0906108	0.851615	-4.22629	N.S
ELOVL5	-1.20325	6.60942	-2.1356	0.0907338	0.851615	-4.22758	N.S
ASGR1	-0.27199	0.330448	-2.13513	0.0907856	0.851615	-4.22813	N.S
EPHB3	2.22118	3.98274	2.13503	0.0907969	0.851615	-4.22824	N.S
RTP4	-0.987053	0.531071	-2.13467	0.0908365	0.851615	-4.22866	N.S
RBP7	-0.738367	0.565496	-2.13428	0.0908797	0.851615	-4.22911	N.S
IMPDH1	1.28848	6.34172	2.13404	0.0909056	0.851615	-4.22938	N.S
PPID	0.273535	4.79542	2.13394	0.0909169	0.851615	-4.2295	N.S
SNAI1	-0.877009	1.26464	-2.13235	0.0910916	0.852072	-4.23133	N.S
ESYT3	-0.584904	0.734731	-2.13197	0.0911336	0.852072	-4.23177	N.S
APOA1	-0.361417	0.281264	-2.13173	0.0911608	0.852072	-4.23205	N.S
DLGAP5	-1.10196	5.17817	-2.13135	0.0912023	0.852072	-4.23249	N.S
SLC30A3	-0.653864	0.5989	-2.13109	0.0912311	0.852072	-4.23279	N.S
KCND1	-0.592752	0.588558	-2.13109	0.0912316	0.852072	-4.23279	N.S
GPHN	0.771564	3.87598	2.1301	0.0913407	0.852118	-4.23393	N.S
TMCC2	-0.75555	0.633243	-2.12986	0.0913667	0.852118	-4.2342	N.S
MAN1A2	-0.881099	3.30727	-2.12984	0.0913696	0.852118	-4.23423	N.S
PLS1	-1.07136	3.30359	-2.12846	0.0915223	0.852157	-4.23582	N.S
IFIT3	-3.58028	1.96764	-2.12819	0.0915526	0.852157	-4.23614	N.S
HOXC10	3.70081	3.97688	2.12794	0.0915797	0.852157	-4.23642	N.S
ASXL2	-1.0259	2.8144	-2.12771	0.0916057	0.852157	-4.23669	N.S
GFM1	0.779583	5.29443	2.12747	0.0916318	0.852157	-4.23696	N.S
XPNPEP1	-0.705669	4.81266	-2.1274	0.0916398	0.852157	-4.23705	N.S
ALDH1A2	-2.06037	1.3928	-2.12612	0.0917819	0.852267	-4.23852	N.S
RBM28	0.775022	5.41234	2.12583	0.0918145	0.852267	-4.23886	N.S
FABP7	0.528946	0.334819	2.12577	0.0918214	0.852267	-4.23893	N.S
MRM3	-0.447355	4.32157	-2.12507	0.0918989	0.852267	-4.23974	N.S
SRFBP1	-0.376836	2.8763	-2.12469	0.0919414	0.852267	-4.24018	N.S
STKLD1	0.462426	0.948404	2.1244	0.0919738	0.852267	-4.24051	N.S
SENP3	-0.758653	5.67184	-2.12407	0.0920104	0.852267	-4.24089	N.S
NAPRT	2.36247	5.12839	2.12383	0.092037	0.852267	-4.24117	N.S
HLA.DRB5	-1.48243	1.00916	-2.12341	0.0920848	0.852267	-4.24166	N.S
CACHD1	-0.726964	0.849371	-2.12254	0.0921817	0.852267	-4.24266	N.S
SPAG9	-0.840484	4.66123	-2.12138	0.092311	0.852267	-4.244	N.S
TMEM156	-2.47486	1.27511	-2.12122	0.0923288	0.852267	-4.24418	N.S
NT5DC3	-0.785818	2.19709	-2.12011	0.092454	0.852267	-4.24547	N.S
ANKRD29	-2.07727	1.12631	-2.11825	0.092663	0.852267	-4.24762	N.S
LYN	-1.57699	1.00877	-2.11823	0.0926648	0.852267	-4.24764	N.S
AVEN	-0.49716	3.42626	-2.11791	0.0927002	0.852267	-4.248	N.S
SMIM3	-1.29263	2.93537	-2.11791	0.092701	0.852267	-4.24801	N.S
ORC6	0.79121	5.16039	2.11687	0.0928176	0.852267	-4.24921	N.S
ERV3.1	-0.755277	2.46564	-2.11543	0.0929802	0.852267	-4.25088	N.S
NFE2	-0.698822	0.505812	-2.11413	0.0931274	0.852267	-4.25238	N.S
PCGF5	-1.58733	3.89052	-2.11407	0.0931341	0.852267	-4.25245	N.S
PHF7	-1.42231	2.07862	-2.11385	0.0931583	0.852267	-4.2527	N.S
BIK	2.09703	3.19297	2.1134	0.093209	0.852267	-4.25322	N.S
ADCY7	-1.83353	1.47963	-2.11298	0.0932572	0.852267	-4.25371	N.S
ZIC1	-3.15637	1.61519	-2.11255	0.0933057	0.852267	-4.2542	N.S
ALPK2	-0.497028	0.272299	-2.11221	0.0933442	0.852267	-4.25459	N.S
SLC35C1	-0.707272	3.44176	-2.11201	0.0933672	0.852267	-4.25483	N.S
CFHR3	0.19831	0.108678	2.11169	0.0934035	0.852267	-4.2552	N.S
ZNF3	0.70766	4.63344	2.11097	0.0934852	0.852267	-4.25603	N.S
HOXA6	-0.501116	0.250558	-2.11084	0.093499	0.852267	-4.25617	N.S
COMMD8	-0.866537	3.74046	-2.10973	0.0936251	0.852267	-4.25745	N.S
DAGLA	-0.662648	1.68663	-2.10915	0.0936915	0.852267	-4.25813	N.S
WDR75	-0.642235	5.40868	-2.10907	0.093701	0.852267	-4.25823	N.S
PPP1R3C	-1.85054	1.73908	-2.10858	0.0937562	0.852267	-4.25879	N.S
FOXQ1	-2.63245	1.35873	-2.10852	0.0937635	0.852267	-4.25886	N.S
ANKRD35	-0.27069	0.159083	-2.10825	0.0937936	0.852267	-4.25917	N.S
GRIK2	-1.38255	0.853357	-2.10771	0.0938556	0.852267	-4.2598	N.S
STARD8	-1.81218	1.20641	-2.10756	0.093872	0.852267	-4.25996	N.S
ARRDC2	-1.01949	3.39137	-2.10747	0.0938827	0.852267	-4.26007	N.S
EPN3	3.14815	5.02419	2.10722	0.0939111	0.852267	-4.26036	N.S
SMIM1	1.33407	2.40492	2.10696	0.0939411	0.852267	-4.26066	N.S
CATSPER1	-1.55623	0.815439	-2.10521	0.0941404	0.852267	-4.26268	N.S
POLR1H	-0.349485	4.79126	-2.10402	0.0942774	0.852267	-4.26406	N.S
RFC1	-0.855847	4.51064	-2.10359	0.0943265	0.852267	-4.26456	N.S
FIGNL1	0.664555	4.22305	2.10343	0.0943441	0.852267	-4.26474	N.S
DECR2	0.951412	4.34342	2.10217	0.0944893	0.852267	-4.2662	N.S
PCYOX1	-0.534249	4.73142	-2.10148	0.0945687	0.852267	-4.267	N.S
S100A16	1.70173	8.98039	2.09959	0.0947861	0.852267	-4.26918	N.S
CSF2RA	-2.55547	1.31528	-2.09955	0.0947908	0.852267	-4.26923	N.S
PLAUR	-3.09948	3.21145	-2.09942	0.0948052	0.852267	-4.26937	N.S
EHBP1	-0.901537	4.46218	-2.09941	0.0948063	0.852267	-4.26939	N.S
F7	1.70234	1.17938	2.09701	0.0950829	0.852267	-4.27216	N.S
BTRC	-0.67997	2.65586	-2.09681	0.0951062	0.852267	-4.27239	N.S
HERPUD1	1.32857	6.04	2.0968	0.0951077	0.852267	-4.27241	N.S
TRANK1	-1.17245	1.099	-2.09673	0.0951156	0.852267	-4.27248	N.S
LRP12	-1.83137	2.17421	-2.09664	0.0951258	0.852267	-4.27259	N.S
TMEM87A	0.594688	5.44764	2.09604	0.0951954	0.852267	-4.27328	N.S
BDH2	1.0333	2.77436	2.09583	0.0952203	0.852267	-4.27353	N.S
TPSD1	-0.0743355	0.0419528	-2.09557	0.0952499	0.852267	-4.27383	N.S
KARS1	-0.720153	6.78562	-2.09446	0.0953782	0.852267	-4.27511	N.S
ADA	-1.46592	1.61176	-2.09431	0.095396	0.852267	-4.27528	N.S
KLHL32	0.180579	0.118721	2.09424	0.0954039	0.852267	-4.27536	N.S
GPR137C	-0.672266	1.37894	-2.09385	0.0954493	0.852267	-4.27582	N.S
RELN	-0.691135	0.373999	-2.09304	0.0955438	0.852267	-4.27676	N.S
PKD2	-1.29587	2.76926	-2.09283	0.095568	0.852267	-4.277	N.S
MYL12A	-1.39176	8.26285	-2.09183	0.0956836	0.852267	-4.27815	N.S
PTP4A1	-1.10281	6.1519	-2.09181	0.095686	0.852267	-4.27817	N.S
CLDN20	-0.149054	0.300791	-2.09119	0.0957585	0.852267	-4.27889	N.S
PLSCR4	-1.58969	0.887267	-2.09083	0.0958009	0.852267	-4.27931	N.S
DBF4	0.461917	4.80036	2.09077	0.0958071	0.852267	-4.27937	N.S
NDUFS5	-0.746362	9.38918	-2.09076	0.0958087	0.852267	-4.27939	N.S
IFI35	-2.04775	3.17853	-2.08942	0.0959653	0.852267	-4.28094	N.S
SPRR2D	-0.271391	0.14991	-2.08931	0.0959775	0.852267	-4.28106	N.S
SMIM27	-1.18067	2.73487	-2.08907	0.0960058	0.852267	-4.28134	N.S
UTP14C	1.01852	1.52662	2.08721	0.0962237	0.852267	-4.2835	N.S
MMP23B	-0.297331	0.682219	-2.08708	0.0962383	0.852267	-4.28364	N.S
CD9	0.846282	8.18898	2.08675	0.0962776	0.852267	-4.28403	N.S
MLST8	0.58511	5.59807	2.0867	0.0962832	0.852267	-4.28409	N.S
TMEM45B	1.95355	3.58686	2.08643	0.0963151	0.852267	-4.2844	N.S
AKT3	-2.41049	1.33578	-2.08642	0.0963158	0.852267	-4.28441	N.S
MSN	-4.74616	2.91603	-2.08633	0.0963258	0.852267	-4.28451	N.S
AP2A1	-0.648413	5.94457	-2.08527	0.0964507	0.852267	-4.28574	N.S
ISM1	-0.451947	0.316348	-2.08479	0.0965065	0.852267	-4.28629	N.S
EHBP1L1	-1.96991	4.29373	-2.0846	0.0965295	0.852267	-4.28652	N.S
NRP2	-1.70176	1.06486	-2.08458	0.0965313	0.852267	-4.28653	N.S
ZMAT2	-0.289022	6.79757	-2.08453	0.0965378	0.852267	-4.2866	N.S
TAOK3	-0.914645	4.00008	-2.08437	0.0965562	0.852267	-4.28678	N.S
TMEM163	-0.485452	0.285325	-2.08409	0.0965886	0.852267	-4.2871	N.S
ESRRG	0.628167	0.347344	2.08383	0.0966192	0.852267	-4.2874	N.S
BBS12	-0.612515	0.830029	-2.08381	0.0966221	0.852267	-4.28743	N.S
PDE4A	-1.66978	1.15549	-2.08359	0.0966474	0.852267	-4.28768	N.S
ZZZ3	-0.766894	4.02942	-2.08345	0.0966649	0.852267	-4.28785	N.S
CORO1B	0.734982	7.40245	2.08337	0.0966733	0.852267	-4.28793	N.S
TJAP1	-0.994784	4.13861	-2.08307	0.0967086	0.852267	-4.28828	N.S
DUOXA1	-0.312955	0.19792	-2.08288	0.096732	0.852267	-4.28851	N.S
BCL2L15	-0.321634	0.499107	-2.08246	0.0967806	0.852267	-4.28899	N.S
NIP7	-0.475018	4.65504	-2.08174	0.0968655	0.852267	-4.28982	N.S
MPHOSPH9	-0.798308	3.98436	-2.08075	0.0969828	0.852267	-4.29097	N.S
USE1	0.611378	4.95046	2.08067	0.0969916	0.852267	-4.29106	N.S
SLC26A11	0.694725	3.50868	2.07968	0.0971085	0.852267	-4.2922	N.S
NALCN	-0.86731	0.443178	-2.07944	0.0971368	0.852267	-4.29248	N.S
KIRREL1	-3.15672	1.71429	-2.07929	0.097155	0.852267	-4.29266	N.S
ADORA2B	-3.16549	2.58612	-2.07928	0.0971566	0.852267	-4.29267	N.S
COQ9	0.945571	5.77576	2.07843	0.0972565	0.852267	-4.29365	N.S
GPM6B	0.474626	0.689842	2.07836	0.0972657	0.852267	-4.29374	N.S
IL15RA	-2.43228	1.62692	-2.07813	0.0972918	0.852267	-4.29399	N.S
LETM2	-2.12266	2.06222	-2.0774	0.0973792	0.852267	-4.29485	N.S
GFI1B	-0.133181	0.0856367	-2.07629	0.0975107	0.852267	-4.29613	N.S
FRG2B	-0.0610974	0.0305487	-2.076	0.097545	0.852267	-4.29646	N.S
PTTG1	-0.997842	7.56162	-2.07541	0.0976146	0.852267	-4.29714	N.S
SUSD1	-1.86911	1.90751	-2.0746	0.0977116	0.852267	-4.29809	N.S
ACTBL2	-0.936015	0.522507	-2.07404	0.0977784	0.852267	-4.29874	N.S
SHOX2	-1.08382	0.707817	-2.0738	0.0978068	0.852267	-4.29901	N.S
TRIM15	-0.100523	0.0550464	-2.07365	0.0978241	0.852267	-4.29918	N.S
SNX5	0.475872	6.87019	2.07315	0.0978837	0.852267	-4.29976	N.S
PGAM1	-1.04911	8.19258	-2.07302	0.0978995	0.852267	-4.29991	N.S
TRIM9	-0.103631	0.140224	-2.07285	0.0979202	0.852267	-4.30011	N.S
HPS6	-0.255915	3.48965	-2.07272	0.0979356	0.852267	-4.30026	N.S
NR0B2	0.104222	0.075574	2.07263	0.0979463	0.852267	-4.30036	N.S
ZMIZ1	1.09504	5.29269	2.07239	0.0979745	0.852267	-4.30064	N.S
FNDC3B	-0.967681	3.58892	-2.07192	0.0980314	0.852267	-4.30119	N.S
[truncated: 17,223 more rows]
