# Supplementary material for: HER2 low expression breast cancer subtyping and their correlation with prognosis and immune landscape based on the histone modification related genes
Source: Sci Rep. 2023 Dec 8;13:21753. doi: 10.1038/s41598-023-49010-7 (PMC10709565; doi:10.1038/s41598-023-49010-7)
Supplement: Supplementary file 4 — Supplementary Table S4. [file 41598_2023_49010_MOESM4_ESM.xlsx]

## Sheet: hubgene_MMGS_C1_brown_0.8_0.2
Table S4. The hub genes associated with C1, C2 and C3 in brown, green yellow and yellow modules, respectively
SYMBOL
PHLDB1
TIMP2
MRVI1
MMP2
ARHGAP28
LAMB1
CRISPLD2
LAMA4
RASGRF2
PDGFRB
PRRX1
NID1
GLT8D2
TSHZ3
CALD1
SERPINF1
SYT11
LRRC32
ARMH4
HSPG2
CTSK
LPAR4
ADAM12
FEZ1
DGKI
PLXDC1
FMNL3
COL6A3
FSTL1
VSTM4
JCAD
HTRA1
FBN1
FILIP1L
ZFPM2
SGCD
GXYLT2
BNC2
F2R
TMEM119
OLFML1
KIRREL1
PRKD1
NAP1L3
KANK2
CHSY3
LAYN
MAGEL2
SPON1

## Sheet: hubgene_MMGS_C2_greenyellow_0.8
SYMBOL
TNMD
CHRDL1
KCNIP2
SLC19A3
RBP4
HEPACAM
LEP

## Sheet: hubgene_MMGS_C3_yellow_0.8_0.2
SYMBOL
DBF4
E2F2
NCAPD2
ANLN
TACC3
DEPDC1
DEPDC1B
RAD51
POLQ
MCM10
ASPM
PRR11
TRIP13
HMMR
MCM2
GTSE1
WDR62
MCM6
SPAG5
UBE2T
NDC80
ORC1
RAD54L
AURKA
TPX2
BIRC5
KIF4A
ORC6
CDC45
CDC6
CDKN3
VRK1
GINS1
MYBL2
E2F1
FAM83D
CENPI
OIP5
MCM4
ASF1B
EZH2
NEIL3
NCAPG
FOXM1
RAD51AP1
CDCA3
FBXO5
MCM3
TTK
KIF20A
LMNB1
CENPA
CDC20
STMN1
NEK2
CENPF
KIF14
CENPL
MASTL
NCAPH
MND1
KIF18A
STIL
HJURP
CKS2
C17orf53
DLGAP5
AUNIP
KNSTRN
E2F8
PIMREG
SGO1
PCNA
CCNB1
CDCA8
TROAP
ESPL1
DSCC1
ARHGEF39
TCF19
NUSAP1
KIF23
CENPO
KIF11
CEP55
CENPE
GAS2L3
DIAPH3
TICRR
KIF2C
NUF2
CCNA2
MTFR2
CDCA5
MKI67
INCENP
CHEK1
CCT5
SPC25
SKA1
EME1
BUB1B
CCNB2
CDC25C
DONSON
CHAF1B
SPC24
CIP2A
KIF15
RFC4
H2AFZ
CDC25A
MAD2L1
PTTG1
MELK
SKA3
CENPN
MCM7
PLK1
TUBA1C
PBK
FEN1
CKAP2L
BUB1
CDK1
SHCBP1
RRM2
CKS1B
EXO1
UBE2C
TYMS
HASPIN
AURKB
FANCB
GINS3
KPNA2
IQGAP3
CDCA2
KIF18B
ERCC6L
FANCA
ARHGAP11B
FAM72B
TUBB
FAM72A
BLM
ARHGAP11A
PRC1
KIFC1
