# Supplementary material for: HER2 low expression breast cancer subtyping and their correlation with prognosis and immune landscape based on the histone modification related genes
Source: Sci Rep. 2023 Dec 8;13:21753. doi: 10.1038/s41598-023-49010-7 (PMC10709565; doi:10.1038/s41598-023-49010-7)
Supplement: Supplementary file 5 — Supplementary Table S5. [file 41598_2023_49010_MOESM5_ESM.xlsx]

## Sheet: Sheet1
Table S5. The hub genes associated with C1 subtypes significantly enriched GO terms and KEGG pathways
ONTOLOGY	ID	Description	GeneRatio	BgRatio	pvalue	p.adjust	qvalue	geneID	Count
BP	GO:0035023	regulation of Rho protein signal transduction	5/45	87/18800	2e-06	0.00226873	0.00178532	RASGRF2/PDGFRB/LPAR4/F2R/KANK2	5
BP	GO:0007266	Rho protein signal transduction	5/45	138/18800	1.91e-05	0.0108704	0.00855423	RASGRF2/PDGFRB/LPAR4/F2R/KANK2	5
BP	GO:0071711	basement membrane organization	3/45	32/18800	6.05e-05	0.0112241	0.00883253	PHLDB1/LAMB1/NID1	3
BP	GO:0035025	positive regulation of Rho protein signal transduction	3/45	34/18800	7.28e-05	0.0112241	0.00883253	PDGFRB/LPAR4/F2R	3
BP	GO:0051056	regulation of small GTPase mediated signal transduction	6/45	299/18800	7.44e-05	0.0112241	0.00883253	ARHGAP28/RASGRF2/PDGFRB/LPAR4/F2R/KANK2	6
BP	GO:0046578	regulation of Ras protein signal transduction	5/45	187/18800	8.17e-05	0.0112241	0.00883253	RASGRF2/PDGFRB/LPAR4/F2R/KANK2	5
BP	GO:0030198	extracellular matrix organization	6/45	307/18800	8.61e-05	0.0112241	0.00883253	PHLDB1/MMP2/LAMB1/CRISPLD2/NID1/CTSK	6
BP	GO:0043062	extracellular structure organization	6/45	308/18800	8.76e-05	0.0112241	0.00883253	PHLDB1/MMP2/LAMB1/CRISPLD2/NID1/CTSK	6
BP	GO:0045229	external encapsulating structure organization	6/45	310/18800	9.08e-05	0.0112241	0.00883253	PHLDB1/MMP2/LAMB1/CRISPLD2/NID1/CTSK	6
BP	GO:0032963	collagen metabolic process	4/45	101/18800	9.87e-05	0.0112241	0.00883253	MMP2/PDGFRB/CTSK/F2R	4
BP	GO:0007265	Ras protein signal transduction	6/45	347/18800	0.000168042	0.0155281	0.0122195	RASGRF2/PDGFRB/LPAR4/F2R/PRKD1/KANK2	6
BP	GO:0010171	body morphogenesis	3/45	45/18800	0.000169497	0.0155281	0.0122195	PHLDB1/MMP2/CRISPLD2	3
BP	GO:0001655	urogenital system development	6/45	352/18800	0.00018159	0.0155281	0.0122195	MMP2/PDGFRB/NID1/SERPINF1/FBN1/KANK2	6
BP	GO:0010631	epithelial cell migration	6/45	358/18800	0.000198975	0.0155281	0.0122195	SERPINF1/FSTL1/VSTM4/JCAD/PRKD1/KANK2	6
BP	GO:0090132	epithelium migration	6/45	361/18800	0.000208148	0.0155281	0.0122195	SERPINF1/FSTL1/VSTM4/JCAD/PRKD1/KANK2	6
BP	GO:0090130	tissue migration	6/45	366/18800	0.000224177	0.0155281	0.0122195	SERPINF1/FSTL1/VSTM4/JCAD/PRKD1/KANK2	6
BP	GO:0038084	vascular endothelial growth factor signaling pathway	3/45	50/18800	0.00023217	0.0155281	0.0122195	PDGFRB/JCAD/PRKD1	3
BP	GO:0046579	positive regulation of Ras protein signal transduction	3/45	62/18800	0.0004391	0.0277365	0.0218266	PDGFRB/LPAR4/F2R	3
BP	GO:0043542	endothelial cell migration	5/45	279/18800	0.00052214	0.031246	0.0245883	SERPINF1/FSTL1/VSTM4/JCAD/PRKD1	5
BP	GO:0070831	basement membrane assembly	2/45	15/18800	0.000576705	0.0324103	0.0255046	PHLDB1/LAMB1	2
BP	GO:0050673	epithelial cell proliferation	6/45	443/18800	0.000618842	0.0324103	0.0255046	LAMB1/SERPINF1/VSTM4/JCAD/HTRA1/PRKD1	6
BP	GO:0051057	positive regulation of small GTPase mediated signal transduction	3/45	70/18800	0.000627112	0.0324103	0.0255046	PDGFRB/LPAR4/F2R	3
BP	GO:0035924	cellular response to vascular endothelial growth factor stimulus	3/45	74/18800	0.000737695	0.0343536	0.0270338	PDGFRB/JCAD/PRKD1	3
BP	GO:0045217	cell-cell junction maintenance	2/45	17/18800	0.000744698	0.0343536	0.0270338	F2R/KIRREL1	2
BP	GO:0001822	kidney development	5/45	303/18800	0.000758178	0.0343536	0.0270338	PDGFRB/NID1/SERPINF1/FBN1/KANK2	5
BP	GO:0048771	tissue remodeling	4/45	174/18800	0.00078557	0.0343536	0.0270338	MMP2/CTSK/F2R/TMEM119	4
BP	GO:0072001	renal system development	5/45	312/18800	0.000864629	0.0344725	0.0271273	PDGFRB/NID1/SERPINF1/FBN1/KANK2	5
BP	GO:0055093	response to hyperoxia	2/45	19/18800	0.000933501	0.0344725	0.0271273	MMP2/PDGFRB	2
BP	GO:0060977	coronary vasculature morphogenesis	2/45	19/18800	0.000933501	0.0344725	0.0271273	PDGFRB/SGCD	2
BP	GO:0061298	retina vasculature development in camera-type eye	2/45	19/18800	0.000933501	0.0344725	0.0271273	PDGFRB/VSTM4	2
BP	GO:0001667	ameboidal-type cell migration	6/45	480/18800	0.000939882	0.0344725	0.0271273	SERPINF1/FSTL1/VSTM4/JCAD/PRKD1/KANK2	6
BP	GO:0060021	roof of mouth development	3/45	91/18800	0.00134385	0.0465995	0.0366705	PRRX1/LRRC32/BNC2	3
BP	GO:0045765	regulation of angiogenesis	5/45	345/18800	0.00135249	0.0465995	0.0366705	SERPINF1/HSPG2/ADAM12/JCAD/PRKD1	5
BP	GO:1901342	regulation of vasculature development	5/45	351/18800	0.00145943	0.048805	0.038406	SERPINF1/HSPG2/ADAM12/JCAD/PRKD1	5
BP	GO:0050679	positive regulation of epithelial cell proliferation	4/45	211/18800	0.00160281	0.0511767	0.0402724	LAMB1/JCAD/HTRA1/PRKD1	4
BP	GO:0032967	positive regulation of collagen biosynthetic process	2/45	25/18800	0.00162284	0.0511767	0.0402724	PDGFRB/F2R	2
BP	GO:0003094	glomerular filtration	2/45	26/18800	0.0017554	0.0511767	0.0402724	F2R/KIRREL1	2
BP	GO:0010714	positive regulation of collagen metabolic process	2/45	26/18800	0.0017554	0.0511767	0.0402724	PDGFRB/F2R	2
BP	GO:0036296	response to increased oxygen levels	2/45	26/18800	0.0017554	0.0511767	0.0402724	MMP2/PDGFRB	2
BP	GO:0007205	protein kinase C-activating G protein-coupled receptor signaling pathway	2/45	27/18800	0.00189295	0.0524948	0.0413096	DGKI/F2R	2
BP	GO:0097205	renal filtration	2/45	27/18800	0.00189295	0.0524948	0.0413096	F2R/KIRREL1	2
BP	GO:0030510	regulation of BMP signaling pathway	3/45	105/18800	0.00202586	0.0548429	0.0431574	FSTL1/HTRA1/FBN1	3
BP	GO:0050678	regulation of epithelial cell proliferation	5/45	382/18800	0.0021143	0.0559059	0.0439939	LAMB1/SERPINF1/JCAD/HTRA1/PRKD1	5
BP	GO:0032526	response to retinoic acid	3/45	109/18800	0.00225368	0.0582371	0.0458284	MMP2/PDGFRB/SERPINF1	3
BP	GO:0060325	face morphogenesis	2/45	30/18800	0.00233529	0.0590051	0.0464327	MMP2/CRISPLD2	2
BP	GO:0051482	positive regulation of cytosolic calcium ion concentration involved in phospholipase C-activating G protein-coupled signaling pathway	2/45	32/18800	0.00265469	0.0656171	0.0516359	LPAR4/F2R	2
BP	GO:0043552	positive regulation of phosphatidylinositol 3-kinase activity	2/45	33/18800	0.00282167	0.0682605	0.0537161	PDGFRB/PRKD1	2
BP	GO:0034405	response to fluid shear stress	2/45	34/18800	0.00299348	0.0694609	0.0546607	MMP2/PDGFRB	2
BP	GO:0060323	head morphogenesis	2/45	34/18800	0.00299348	0.0694609	0.0546607	MMP2/CRISPLD2	2
BP	GO:0090218	positive regulation of lipid kinase activity	2/45	37/18800	0.0035376	0.0801193	0.0630481	PDGFRB/PRKD1	2
BP	GO:0048608	reproductive structure development	5/45	433/18800	0.00362653	0.0801193	0.0630481	MMP2/PDGFRB/SERPINF1/HTRA1/ZFPM2	5
BP	GO:0032965	regulation of collagen biosynthetic process	2/45	38/18800	0.00372847	0.0801193	0.0630481	PDGFRB/F2R	2
BP	GO:0061458	reproductive system development	5/45	436/18800	0.00373467	0.0801193	0.0630481	MMP2/PDGFRB/SERPINF1/HTRA1/ZFPM2	5
BP	GO:0001894	tissue homeostasis	4/45	272/18800	0.00400794	0.0843894	0.0664084	CTSK/VSTM4/F2R/TMEM119	4
BP	GO:0034331	cell junction maintenance	2/45	40/18800	0.00412431	0.0852608	0.0670941	F2R/KIRREL1	2
BP	GO:0051146	striated muscle cell differentiation	4/45	281/18800	0.00449798	0.0885929	0.0697162	PDGFRB/ADAM12/SGCD/TMEM119	4
BP	GO:0030574	collagen catabolic process	2/45	42/18800	0.00453882	0.0885929	0.0697162	MMP2/CTSK	2
BP	GO:0035296	regulation of tube diameter	3/45	141/18800	0.00465499	0.0885929	0.0697162	MMP2/VSTM4/F2R	3
BP	GO:0097746	blood vessel diameter maintenance	3/45	141/18800	0.00465499	0.0885929	0.0697162	MMP2/VSTM4/F2R	3
BP	GO:0035150	regulation of tube size	3/45	142/18800	0.00474756	0.0885929	0.0697162	MMP2/VSTM4/F2R	3
BP	GO:0010712	regulation of collagen metabolic process	2/45	43/18800	0.00475301	0.0885929	0.0697162	PDGFRB/F2R	2
CC	GO:0062023	collagen-containing extracellular matrix	11/48	429/19594	5.32e-09	5.69e-07	5.09e-07	TIMP2/MMP2/LAMB1/LAMA4/NID1/SERPINF1/HSPG2/COL6A3/HTRA1/FBN1/SPON1	11
CC	GO:0005604	basement membrane	6/48	95/19594	1.15e-07	6.17e-06	5.52e-06	LAMB1/LAMA4/NID1/SERPINF1/HSPG2/FBN1	6
CC	GO:0005788	endoplasmic reticulum lumen	5/48	311/19594	0.000955133	0.0340664	0.0304972	LAMB1/COL6A3/FSTL1/FBN1/SPON1	5
CC	GO:0043202	lysosomal lumen	3/48	97/19594	0.00173089	0.0463014	0.0414503	PDGFRB/HSPG2/CTSK	3
CC	GO:0005775	vacuolar lumen	3/48	174/19594	0.00888316	0.1901	0.170183	PDGFRB/HSPG2/CTSK	3
CC	GO:0031094	platelet dense tubular network	1/48	11/19594	0.0266261	0.27426	0.245525	F2R	1
CC	GO:0001527	microfibril	1/48	12/19594	0.0290119	0.27426	0.245525	FBN1	1
CC	GO:0032009	early phagosome	1/48	12/19594	0.0290119	0.27426	0.245525	SYT11	1
CC	GO:0043256	laminin complex	1/48	12/19594	0.0290119	0.27426	0.245525	LAMB1	1
CC	GO:0043025	neuronal cell body	4/48	482/19594	0.0300386	0.27426	0.245525	SERPINF1/SYT11/FEZ1/PLXDC1	4
CC	GO:0005911	cell-cell junction	4/48	497/19594	0.0330835	0.27426	0.245525	PLXDC1/JCAD/KIRREL1/PRKD1	4
CC	GO:1904813	ficolin-1-rich granule lumen	2/48	124/19594	0.0370872	0.27426	0.245525	TIMP2/CRISPLD2	2
CC	GO:0005938	cell cortex	3/48	310/19594	0.040223	0.27426	0.245525	PHLDB1/CALD1/PRKD1	3
CC	GO:0016010	dystrophin-associated glycoprotein complex	1/48	17/19594	0.0408555	0.27426	0.245525	SGCD	1
CC	GO:0042383	sarcolemma	2/48	131/19594	0.0409683	0.27426	0.245525	COL6A3/SGCD	2
CC	GO:0060077	inhibitory synapse	1/48	19/19594	0.0455532	0.27426	0.245525	SYT11	1
MF	GO:0005201	extracellular matrix structural constituent	7/44	172/18410	1.57e-07	1.8e-05	1.29e-05	LAMB1/LAMA4/NID1/HSPG2/COL6A3/FBN1/SPON1	7
MF	GO:0005539	glycosaminoglycan binding	4/44	234/18410	0.00231811	0.0943935	0.0679843	CRISPLD2/FSTL1/FBN1/LAYN	4
MF	GO:0001968	fibronectin binding	2/44	31/18410	0.00248404	0.0943935	0.0679843	MMP2/CTSK	2
MF	GO:0043394	proteoglycan binding	2/44	36/18410	0.00334008	0.0951921	0.0685594	NID1/CTSK	2
MF	GO:0019838	growth factor binding	3/44	139/18410	0.00444901	0.10091	0.0726777	PDGFRB/LRRC32/HTRA1	3
MF	GO:0008201	heparin binding	3/44	168/18410	0.00751546	0.10091	0.0726777	CRISPLD2/FSTL1/FBN1	3
MF	GO:0004252	serine-type endopeptidase activity	3/44	174/18410	0.00827261	0.10091	0.0726777	MMP2/CTSK/HTRA1	3
MF	GO:0004866	endopeptidase inhibitor activity	3/44	180/18410	0.00907325	0.10091	0.0726777	TIMP2/SERPINF1/COL6A3	3
MF	GO:0030414	peptidase inhibitor activity	3/44	187/18410	0.010063	0.10091	0.0726777	TIMP2/SERPINF1/COL6A3	3
MF	GO:0008236	serine-type peptidase activity	3/44	191/18410	0.0106558	0.10091	0.0726777	MMP2/CTSK/HTRA1	3
MF	GO:0061135	endopeptidase regulator activity	3/44	194/18410	0.0111135	0.10091	0.0726777	TIMP2/SERPINF1/COL6A3	3
MF	GO:0017171	serine hydrolase activity	3/44	195/18410	0.0112685	0.10091	0.0726777	MMP2/CTSK/HTRA1	3
MF	GO:0005518	collagen binding	2/44	68/18410	0.0115073	0.10091	0.0726777	NID1/CTSK	2
MF	GO:0017022	myosin binding	2/44	72/18410	0.012834	0.104506	0.0752673	CALD1/KIRREL1	2
MF	GO:0061134	peptidase regulator activity	3/44	230/18410	0.0174966	0.127357	0.0917254	TIMP2/SERPINF1/COL6A3	3
MF	GO:0004175	endopeptidase activity	4/44	432/18410	0.0193826	0.127357	0.0917254	MMP2/CTSK/ADAM12/HTRA1	4
MF	GO:0004867	serine-type endopeptidase inhibitor activity	2/44	98/18410	0.0229509	0.127357	0.0917254	SERPINF1/COL6A3	2
MF	GO:1901681	sulfur compound binding	3/44	267/18410	0.0258065	0.127357	0.0917254	CRISPLD2/FSTL1/FBN1	3
MF	GO:0004143	diacylglycerol kinase activity	1/44	11/18410	0.0259851	0.127357	0.0917254	DGKI	1
MF	GO:0035252	UDP-xylosyltransferase activity	1/44	11/18410	0.0259851	0.127357	0.0917254	GXYLT2	1
MF	GO:0042285	xylosyltransferase activity	1/44	11/18410	0.0259851	0.127357	0.0917254	GXYLT2	1
MF	GO:0048407	platelet-derived growth factor binding	1/44	11/18410	0.0259851	0.127357	0.0917254	PDGFRB	1
MF	GO:0097493	structural molecule activity conferring elasticity	1/44	11/18410	0.0259851	0.127357	0.0917254	FBN1	1
MF	GO:0016757	glycosyltransferase activity	3/44	271/18410	0.026812	0.127357	0.0917254	GLT8D2/GXYLT2/CHSY3	3
MF	GO:0004222	metalloendopeptidase activity	2/44	111/18410	0.0289107	0.131833	0.0949489	MMP2/ADAM12	2
MF	GO:0005161	platelet-derived growth factor receptor binding	1/44	14/18410	0.0329567	0.133713	0.0963033	PDGFRB	1
MF	GO:0071837	HMG box domain binding	1/44	14/18410	0.0329567	0.133713	0.0963033	PRRX1	1
MF	GO:0032794	GTPase activating protein binding	1/44	15/18410	0.0352697	0.133713	0.0963033	FMNL3	1
MF	GO:0004698	calcium-dependent protein kinase C activity	1/44	16/18410	0.0375773	0.133713	0.0963033	PRKD1	1
MF	GO:0005523	tropomyosin binding	1/44	16/18410	0.0375773	0.133713	0.0963033	CALD1	1
MF	GO:0008191	metalloendopeptidase inhibitor activity	1/44	16/18410	0.0375773	0.133713	0.0963033	TIMP2	1
MF	GO:0045125	bioactive lipid receptor activity	1/44	16/18410	0.0375773	0.133713	0.0963033	LPAR4	1
MF	GO:0003951	NAD+ kinase activity	1/44	17/18410	0.0398795	0.133713	0.0963033	DGKI	1
MF	GO:0004697	protein kinase C activity	1/44	17/18410	0.0398795	0.133713	0.0963033	PRKD1	1
MF	GO:0008194	UDP-glycosyltransferase activity	2/44	144/18410	0.046414	0.144689	0.104208	GXYLT2/CHSY3	2
MF	GO:0031681	G-protein beta-subunit binding	1/44	20/18410	0.0467538	0.144689	0.104208	F2R	1

## Sheet: Sheet2
ID	Description	GeneRatio	BgRatio	pvalue	p.adjust	qvalue	geneID	Count
hsa04512	ECM-receptor interaction	45037	88/8378	5.93e-05	0.00356052	0.00299833	LAMB1/LAMA4/HSPG2/COL6A3	4
hsa04151	PI3K-Akt signaling pathway	45098	354/8378	0.000172502	0.00517507	0.00435795	LAMB1/LAMA4/PDGFRB/LPAR4/COL6A3/F2R	6
hsa04072	Phospholipase D signaling pathway	45037	148/8378	0.00044284	0.0088568	0.00745836	PDGFRB/LPAR4/DGKI/F2R	4
hsa04510	Focal adhesion	45037	203/8378	0.0014488	0.0197036	0.0165925	LAMB1/LAMA4/PDGFRB/COL6A3	4
hsa04015	Rap1 signaling pathway	45037	210/8378	0.00164197	0.0197036	0.0165925	PDGFRB/LPAR4/F2R/PRKD1	4
hsa05165	Human papillomavirus infection	45037	331/8378	0.00840176	0.0840175	0.0707516	LAMB1/LAMA4/PDGFRB/COL6A3	4
hsa04810	Regulation of actin cytoskeleton	45006	229/8378	0.0186362	0.144638	0.1218	PDGFRB/LPAR4/F2R	3
hsa05222	Small cell lung cancer	44978	92/8378	0.0218745	0.144638	0.1218	LAMB1/LAMA4	2
hsa04350	TGF-beta signaling pathway	44978	98/8378	0.0246151	0.144638	0.1218	LRRC32/FBN1	2
hsa05231	Choline metabolism in cancer	44978	98/8378	0.0246151	0.144638	0.1218	PDGFRB/DGKI	2
hsa05146	Amoebiasis	44978	102/8378	0.026517	0.144638	0.1218	LAMB1/LAMA4	2
hsa05145	Toxoplasmosis	44978	112/8378	0.0315242	0.157621	0.132733	LAMB1/LAMA4	2
