# Supplementary material for: HER2 low expression breast cancer subtyping and their correlation with prognosis and immune landscape based on the histone modification related genes
Source: Sci Rep. 2023 Dec 8;13:21753. doi: 10.1038/s41598-023-49010-7 (PMC10709565; doi:10.1038/s41598-023-49010-7)
Supplement: Supplementary file 6 — Supplementary Table S6. [file 41598_2023_49010_MOESM6_ESM.xlsx]

## Sheet: Sheet1
Table S6. The hub genes associated with C2 subtypes significantly enriched GO terms and KEGG pathways
ONTOLOGY	ID	Description	GeneRatio	BgRatio	pvalue	p.adjust	qvalue	geneID	Count
BP	GO:0006094	gluconeogenesis	44964	79/18800	0.000361172	0.0420299	0.0177446	RBP4/LEP	2
BP	GO:0019319	hexose biosynthetic process	44964	82/18800	0.000389099	0.0420299	0.0177446	RBP4/LEP	2
BP	GO:0046364	monosaccharide biosynthetic process	44964	86/18800	0.000427927	0.0420299	0.0177446	RBP4/LEP	2
BP	GO:0022600	digestive system process	44964	104/18800	0.000625078	0.0420299	0.0177446	RBP4/LEP	2
BP	GO:0032526	response to retinoic acid	44964	109/18800	0.000686323	0.0420299	0.0177446	RBP4/LEP	2
BP	GO:0046887	positive regulation of hormone secretion	44964	122/18800	0.000858658	0.0420299	0.0177446	RBP4/LEP	2
BP	GO:0046660	female sex differentiation	44964	124/18800	0.000886844	0.0420299	0.0177446	RBP4/LEP	2
BP	GO:0007586	digestion	44964	137/18800	0.00108088	0.0420299	0.0177446	RBP4/LEP	2
BP	GO:0050796	regulation of insulin secretion	44964	147/18800	0.00124284	0.0420299	0.0177446	RBP4/LEP	2
BP	GO:0035265	organ growth	44964	175/18800	0.00175457	0.0420299	0.0177446	RBP4/LEP	2
BP	GO:0090276	regulation of peptide hormone secretion	44964	177/18800	0.00179438	0.0420299	0.0177446	RBP4/LEP	2
BP	GO:0001936	regulation of endothelial cell proliferation	44964	178/18800	0.00181445	0.0420299	0.0177446	TNMD/LEP	2
BP	GO:0030073	insulin secretion	44964	179/18800	0.00183462	0.0420299	0.0177446	RBP4/LEP	2
BP	GO:0002791	regulation of peptide secretion	44964	180/18800	0.00185491	0.0420299	0.0177446	RBP4/LEP	2
BP	GO:0090087	regulation of peptide transport	44964	183/18800	0.0019164	0.0420299	0.0177446	RBP4/LEP	2
BP	GO:0001935	endothelial cell proliferation	44964	194/18800	0.00215017	0.0420299	0.0177446	TNMD/LEP	2
BP	GO:0006006	glucose metabolic process	44964	201/18800	0.00230568	0.0420299	0.0177446	RBP4/LEP	2
BP	GO:0016051	carbohydrate biosynthetic process	44964	209/18800	0.0024898	0.0420299	0.0177446	RBP4/LEP	2
BP	GO:0030072	peptide hormone secretion	44964	220/18800	0.00275405	0.0420299	0.0177446	RBP4/LEP	2
BP	GO:0002790	peptide secretion	44964	225/18800	0.00287838	0.0420299	0.0177446	RBP4/LEP	2
BP	GO:0042445	hormone metabolic process	44964	230/18800	0.00300535	0.0420299	0.0177446	RBP4/LEP	2
BP	GO:0046883	regulation of hormone secretion	44964	231/18800	0.00303106	0.0420299	0.0177446	RBP4/LEP	2
BP	GO:0019318	hexose metabolic process	44964	242/18800	0.00332075	0.0420299	0.0177446	RBP4/LEP	2
BP	GO:0042593	glucose homeostasis	44964	244/18800	0.00337478	0.0420299	0.0177446	RBP4/LEP	2
BP	GO:0033500	carbohydrate homeostasis	44964	245/18800	0.00340195	0.0420299	0.0177446	RBP4/LEP	2
BP	GO:0071695	anatomical structure maturation	44964	246/18800	0.00342922	0.0420299	0.0177446	KCNIP2/LEP	2
BP	GO:0015850	organic hydroxy compound transport	44964	248/18800	0.00348408	0.0420299	0.0177446	RBP4/LEP	2
BP	GO:0015833	peptide transport	44964	249/18800	0.00351167	0.0420299	0.0177446	RBP4/LEP	2
BP	GO:0050708	regulation of protein secretion	44964	252/18800	0.00359505	0.0420299	0.0177446	RBP4/LEP	2
BP	GO:0001542	ovulation from ovarian follicle	44933	10/18800	0.00371806	0.0420299	0.0177446	LEP	1
BP	GO:0008343	adult feeding behavior	44933	10/18800	0.00371806	0.0420299	0.0177446	LEP	1
BP	GO:0030300	regulation of intestinal cholesterol absorption	44933	10/18800	0.00371806	0.0420299	0.0177446	LEP	1
BP	GO:0032275	luteinizing hormone secretion	44933	10/18800	0.00371806	0.0420299	0.0177446	LEP	1
BP	GO:0033197	response to vitamin E	44933	10/18800	0.00371806	0.0420299	0.0177446	LEP	1
BP	GO:0060068	vagina development	44933	10/18800	0.00371806	0.0420299	0.0177446	RBP4	1
BP	GO:0070091	glucagon secretion	44933	10/18800	0.00371806	0.0420299	0.0177446	LEP	1
BP	GO:0070092	regulation of glucagon secretion	44933	10/18800	0.00371806	0.0420299	0.0177446	LEP	1
BP	GO:1903522	regulation of blood circulation	44964	260/18800	0.00382194	0.0420299	0.0177446	KCNIP2/LEP	2
BP	GO:0005996	monosaccharide metabolic process	44964	261/18800	0.00385077	0.0420299	0.0177446	RBP4/LEP	2
BP	GO:0032096	negative regulation of response to food	44933	11/18800	0.00408921	0.0420299	0.0177446	LEP	1
BP	GO:0032099	negative regulation of appetite	44933	11/18800	0.00408921	0.0420299	0.0177446	LEP	1
BP	GO:0032105	negative regulation of response to extracellular stimulus	44933	11/18800	0.00408921	0.0420299	0.0177446	LEP	1
BP	GO:0032108	negative regulation of response to nutrient levels	44933	11/18800	0.00408921	0.0420299	0.0177446	LEP	1
BP	GO:0032276	regulation of gonadotropin secretion	44933	11/18800	0.00408921	0.0420299	0.0177446	LEP	1
BP	GO:0033210	leptin-mediated signaling pathway	44933	11/18800	0.00408921	0.0420299	0.0177446	LEP	1
BP	GO:0045161	neuronal ion channel clustering	44933	11/18800	0.00408921	0.0420299	0.0177446	KCNIP2	1
BP	GO:1904729	regulation of intestinal lipid absorption	44933	11/18800	0.00408921	0.0420299	0.0177446	LEP	1
BP	GO:0043270	positive regulation of ion transport	44964	273/18800	0.00420472	0.0420299	0.0177446	KCNIP2/LEP	2
BP	GO:1903532	positive regulation of secretion by cell	44964	274/18800	0.00423488	0.0420299	0.0177446	RBP4/LEP	2
BP	GO:0007548	sex differentiation	44964	281/18800	0.00444888	0.0420299	0.0177446	RBP4/LEP	2
BP	GO:0046879	hormone secretion	44964	281/18800	0.00444888	0.0420299	0.0177446	RBP4/LEP	2
BP	GO:0032817	regulation of natural killer cell proliferation	44933	12/18800	0.00446025	0.0420299	0.0177446	LEP	1
BP	GO:0035112	genitalia morphogenesis	44933	12/18800	0.00446025	0.0420299	0.0177446	RBP4	1
BP	GO:0045117	azole transmembrane transport	44933	12/18800	0.00446025	0.0420299	0.0177446	SLC19A3	1
BP	GO:0072537	fibroblast activation	44933	12/18800	0.00446025	0.0420299	0.0177446	LEP	1
BP	GO:0042886	amide transport	44964	287/18800	0.00463628	0.0420299	0.0177446	RBP4/LEP	2
BP	GO:0009914	hormone transport	44964	290/18800	0.00473135	0.0420299	0.0177446	RBP4/LEP	2
BP	GO:0051222	positive regulation of protein transport	44964	293/18800	0.00482734	0.0420299	0.0177446	RBP4/LEP	2
BP	GO:0005513	detection of calcium ion	44933	13/18800	0.00483117	0.0420299	0.0177446	KCNIP2	1
BP	GO:1904478	regulation of intestinal absorption	44933	13/18800	0.00483117	0.0420299	0.0177446	LEP	1
BP	GO:0021700	developmental maturation	44964	296/18800	0.00492424	0.0420299	0.0177446	KCNIP2/LEP	2
BP	GO:0051047	positive regulation of secretion	44964	300/18800	0.00505485	0.0420299	0.0177446	RBP4/LEP	2
BP	GO:0001787	natural killer cell proliferation	44933	14/18800	0.00520196	0.0420299	0.0177446	LEP	1
BP	GO:0035630	bone mineralization involved in bone maturation	44933	14/18800	0.00520196	0.0420299	0.0177446	LEP	1
BP	GO:0060347	heart trabecula formation	44933	14/18800	0.00520196	0.0420299	0.0177446	RBP4	1
BP	GO:0072531	pyrimidine-containing compound transmembrane transport	44933	14/18800	0.00520196	0.0420299	0.0177446	SLC19A3	1
BP	GO:1904951	positive regulation of establishment of protein localization	44964	309/18800	0.00535461	0.0420299	0.0177446	RBP4/LEP	2
BP	GO:0035358	regulation of peroxisome proliferator activated receptor signaling pathway	44933	15/18800	0.00557264	0.0420299	0.0177446	LEP	1
BP	GO:0051956	negative regulation of amino acid transport	44933	15/18800	0.00557264	0.0420299	0.0177446	LEP	1
BP	GO:0032095	regulation of response to food	44933	16/18800	0.0059432	0.0420299	0.0177446	LEP	1
BP	GO:0032274	gonadotropin secretion	44933	16/18800	0.0059432	0.0420299	0.0177446	LEP	1
BP	GO:0048638	regulation of developmental growth	44964	329/18800	0.00604978	0.0420299	0.0177446	RBP4/LEP	2
BP	GO:0032310	prostaglandin secretion	44933	17/18800	0.00631365	0.0420299	0.0177446	LEP	1
BP	GO:0046325	negative regulation of glucose import	44933	17/18800	0.00631365	0.0420299	0.0177446	LEP	1
BP	GO:1903818	positive regulation of voltage-gated potassium channel activity	44933	17/18800	0.00631365	0.0420299	0.0177446	KCNIP2	1
BP	GO:0045765	regulation of angiogenesis	44964	345/18800	0.0066345	0.0420299	0.0177446	TNMD/LEP	2
BP	GO:0008340	determination of adult lifespan	44933	18/18800	0.00668397	0.0420299	0.0177446	LEP	1
BP	GO:0030299	intestinal cholesterol absorption	44933	18/18800	0.00668397	0.0420299	0.0177446	LEP	1
BP	GO:0030540	female genitalia development	44933	18/18800	0.00668397	0.0420299	0.0177446	RBP4	1
BP	GO:0044320	cellular response to leptin stimulus	44933	18/18800	0.00668397	0.0420299	0.0177446	LEP	1
BP	GO:0050746	regulation of lipoprotein metabolic process	44933	18/18800	0.00668397	0.0420299	0.0177446	LEP	1
BP	GO:0060044	negative regulation of cardiac muscle cell proliferation	44933	18/18800	0.00668397	0.0420299	0.0177446	RBP4	1
BP	GO:0009306	protein secretion	44964	350/18800	0.00682239	0.0420299	0.0177446	RBP4/LEP	2
BP	GO:0035592	establishment of protein localization to extracellular region	44964	351/18800	0.00686026	0.0420299	0.0177446	RBP4/LEP	2
BP	GO:1901342	regulation of vasculature development	44964	351/18800	0.00686026	0.0420299	0.0177446	TNMD/LEP	2
BP	GO:0002697	regulation of immune effector process	44964	353/18800	0.0069363	0.0420299	0.0177446	RBP4/LEP	2
BP	GO:0006071	glycerol metabolic process	44933	19/18800	0.00705418	0.0420299	0.0177446	LEP	1
BP	GO:0015732	prostaglandin transport	44933	19/18800	0.00705418	0.0420299	0.0177446	LEP	1
BP	GO:0035461	vitamin transmembrane transport	44933	19/18800	0.00705418	0.0420299	0.0177446	SLC19A3	1
BP	GO:0071692	protein localization to extracellular region	44964	359/18800	0.00716676	0.0420299	0.0177446	RBP4/LEP	2
BP	GO:0006066	alcohol metabolic process	44964	361/18800	0.00724437	0.0420299	0.0177446	RBP4/LEP	2
BP	GO:0097623	potassium ion export across plasma membrane	44933	20/18800	0.00742427	0.0420299	0.0177446	KCNIP2	1
BP	GO:0019400	alditol metabolic process	44933	21/18800	0.00779424	0.0420299	0.0177446	LEP	1
BP	GO:0032098	regulation of appetite	44933	21/18800	0.00779424	0.0420299	0.0177446	LEP	1
BP	GO:0044241	lipid digestion	44933	21/18800	0.00779424	0.0420299	0.0177446	LEP	1
BP	GO:0060065	uterus development	44933	21/18800	0.00779424	0.0420299	0.0177446	RBP4	1
BP	GO:0098856	intestinal lipid absorption	44933	21/18800	0.00779424	0.0420299	0.0177446	LEP	1
BP	GO:0001654	eye development	44964	379/18800	0.00796024	0.0420299	0.0177446	CHRDL1/RBP4	2
BP	GO:0050678	regulation of epithelial cell proliferation	44964	382/18800	0.0080826	0.0420299	0.0177446	TNMD/LEP	2
BP	GO:0150063	visual system development	44964	383/18800	0.00812358	0.0420299	0.0177446	CHRDL1/RBP4	2
BP	GO:0010829	negative regulation of glucose transmembrane transport	44933	22/18800	0.00816409	0.0420299	0.0177446	LEP	1
BP	GO:0010888	negative regulation of lipid storage	44933	22/18800	0.00816409	0.0420299	0.0177446	LEP	1
BP	GO:0030277	maintenance of gastrointestinal epithelium	44933	22/18800	0.00816409	0.0420299	0.0177446	RBP4	1
BP	GO:0032891	negative regulation of organic acid transport	44933	22/18800	0.00816409	0.0420299	0.0177446	LEP	1
BP	GO:0035357	peroxisome proliferator activated receptor signaling pathway	44933	22/18800	0.00816409	0.0420299	0.0177446	LEP	1
BP	GO:0044321	response to leptin	44933	22/18800	0.00816409	0.0420299	0.0177446	LEP	1
BP	GO:0046628	positive regulation of insulin receptor signaling pathway	44933	22/18800	0.00816409	0.0420299	0.0177446	LEP	1
BP	GO:0090335	regulation of brown fat cell differentiation	44933	22/18800	0.00816409	0.0420299	0.0177446	LEP	1
BP	GO:0048880	sensory system development	44964	389/18800	0.00837146	0.0427022	0.0180284	CHRDL1/RBP4	2
BP	GO:0006869	lipid transport	44964	391/18800	0.00845486	0.0427355	0.0180424	RBP4/LEP	2
BP	GO:0030728	ovulation	44933	23/18800	0.00853382	0.042746	0.0180469	LEP	1
BP	GO:1903792	negative regulation of anion transport	44933	24/18800	0.00890343	0.0440662	0.0186043	LEP	1
BP	GO:0032104	regulation of response to extracellular stimulus	44933	25/18800	0.00927293	0.0440662	0.0186043	LEP	1
BP	GO:0032107	regulation of response to nutrient levels	44933	25/18800	0.00927293	0.0440662	0.0186043	LEP	1
BP	GO:0060343	trabecula formation	44933	25/18800	0.00927293	0.0440662	0.0186043	RBP4	1
BP	GO:0086013	membrane repolarization during cardiac muscle cell action potential	44933	25/18800	0.00927293	0.0440662	0.0186043	KCNIP2	1
BP	GO:1900078	positive regulation of cellular response to insulin stimulus	44933	25/18800	0.00927293	0.0440662	0.0186043	LEP	1
BP	GO:0043931	ossification involved in bone maturation	44933	26/18800	0.00964231	0.0453531	0.0191476	LEP	1
BP	GO:0001503	ossification	44964	420/18800	0.00970687	0.0453531	0.0191476	CHRDL1/LEP	2
BP	GO:0051953	negative regulation of amine transport	44933	27/18800	0.0100116	0.0460036	0.0194222	LEP	1
BP	GO:1901018	positive regulation of potassium ion transmembrane transporter activity	44933	27/18800	0.0100116	0.0460036	0.0194222	KCNIP2	1
BP	GO:0048608	reproductive structure development	44964	433/18800	0.0102939	0.0461923	0.0195019	RBP4/LEP	2
BP	GO:0061458	reproductive system development	44964	436/18800	0.0104316	0.0461923	0.0195019	RBP4/LEP	2
BP	GO:0002021	response to dietary excess	44933	29/18800	0.0107497	0.0461923	0.0195019	LEP	1
BP	GO:0055022	negative regulation of cardiac muscle tissue growth	44933	29/18800	0.0107497	0.0461923	0.0195019	RBP4	1
BP	GO:0061117	negative regulation of heart growth	44933	29/18800	0.0107497	0.0461923	0.0195019	RBP4	1
BP	GO:0070977	bone maturation	44933	29/18800	0.0107497	0.0461923	0.0195019	LEP	1
BP	GO:0050673	epithelial cell proliferation	44964	443/18800	0.0107562	0.0461923	0.0195019	TNMD/LEP	2
BP	GO:0010876	lipid localization	44964	446/18800	0.0108967	0.0461923	0.0195019	RBP4/LEP	2
BP	GO:1903829	positive regulation of protein localization	44964	446/18800	0.0108967	0.0461923	0.0195019	RBP4/LEP	2
BP	GO:0003012	muscle system process	44964	449/18800	0.011038	0.0461923	0.0195019	KCNIP2/LEP	2
BP	GO:0061037	negative regulation of cartilage development	44933	30/18800	0.0111186	0.0461923	0.0195019	LEP	1
BP	GO:0086011	membrane repolarization during action potential	44933	30/18800	0.0111186	0.0461923	0.0195019	KCNIP2	1
BP	GO:0023061	signal release	44964	451/18800	0.0111327	0.0461923	0.0195019	RBP4/LEP	2
BP	GO:0061384	heart trabecula morphogenesis	44933	31/18800	0.0114874	0.0466205	0.0196827	RBP4	1
BP	GO:0071295	cellular response to vitamin	44933	31/18800	0.0114874	0.0466205	0.0196827	LEP	1
BP	GO:0098868	bone growth	44933	31/18800	0.0114874	0.0466205	0.0196827	LEP	1
BP	GO:0010669	epithelial structure maintenance	44933	32/18800	0.0118561	0.0474244	0.020022	RBP4	1
BP	GO:1900745	positive regulation of p38MAPK cascade	44933	32/18800	0.0118561	0.0474244	0.020022	LEP	1
BP	GO:0048799	animal organ maturation	44933	33/18800	0.0122247	0.048205	0.0203516	LEP	1
BP	GO:0050901	leukocyte tethering or rolling	44933	33/18800	0.0122247	0.048205	0.0203516	LEP	1
BP	GO:0044060	regulation of endocrine process	44933	35/18800	0.0129614	0.0507503	0.0214262	LEP	1
BP	GO:0051223	regulation of protein transport	44964	495/18800	0.0133084	0.0512283	0.021628	RBP4/LEP	2
BP	GO:0015695	organic cation transport	44933	36/18800	0.0133296	0.0512283	0.021628	SLC19A3	1
BP	GO:0010817	regulation of hormone levels	44964	496/18800	0.0133599	0.0512283	0.021628	RBP4/LEP	2
BP	GO:0032094	response to food	44933	37/18800	0.0136977	0.051809	0.0218732	LEP	1
BP	GO:0046621	negative regulation of organ growth	44933	37/18800	0.0136977	0.051809	0.0218732	RBP4	1
BP	GO:0032371	regulation of sterol transport	44933	38/18800	0.0140657	0.0521367	0.0220115	LEP	1
BP	GO:0032374	regulation of cholesterol transport	44933	38/18800	0.0140657	0.0521367	0.0220115	LEP	1
BP	GO:0032814	regulation of natural killer cell activation	44933	38/18800	0.0140657	0.0521367	0.0220115	LEP	1
BP	GO:0042307	positive regulation of protein import into nucleus	44933	39/18800	0.0144335	0.0524512	0.0221443	LEP	1
BP	GO:0042755	eating behavior	44933	39/18800	0.0144335	0.0524512	0.0221443	LEP	1
BP	GO:0090278	negative regulation of peptide hormone secretion	44933	39/18800	0.0144335	0.0524512	0.0221443	LEP	1
BP	GO:0002792	negative regulation of peptide secretion	44933	40/18800	0.0148012	0.0527531	0.0222718	LEP	1
BP	GO:0051955	regulation of amino acid transport	44933	40/18800	0.0148012	0.0527531	0.0222718	LEP	1
BP	GO:0099622	cardiac muscle cell membrane repolarization	44933	40/18800	0.0148012	0.0527531	0.0222718	KCNIP2	1
BP	GO:0050892	intestinal absorption	44933	41/18800	0.0151688	0.0536534	0.0226519	LEP	1
BP	GO:0031670	cellular response to nutrient	44933	42/18800	0.0155363	0.0536534	0.0226519	LEP	1
BP	GO:0032735	positive regulation of interleukin-12 production	44933	42/18800	0.0155363	0.0536534	0.0226519	LEP	1
BP	GO:0050999	regulation of nitric-oxide synthase activity	44933	42/18800	0.0155363	0.0536534	0.0226519	LEP	1
BP	GO:1904591	positive regulation of protein import	44933	42/18800	0.0155363	0.0536534	0.0226519	LEP	1
BP	GO:0044058	regulation of digestive system process	44933	43/18800	0.0159037	0.0542483	0.022903	LEP	1
BP	GO:0140353	lipid export from cell	44933	43/18800	0.0159037	0.0542483	0.022903	LEP	1
BP	GO:1901381	positive regulation of potassium ion transmembrane transport	44933	44/18800	0.016271	0.0546524	0.0230736	KCNIP2	1
BP	GO:0042551	neuron maturation	44933	45/18800	0.0166381	0.0546524	0.0230736	KCNIP2	1
BP	GO:0046427	positive regulation of receptor signaling pathway via JAK-STAT	44933	45/18800	0.0166381	0.0546524	0.0230736	LEP	1
BP	GO:0051180	vitamin transport	44933	45/18800	0.0166381	0.0546524	0.0230736	SLC19A3	1
BP	GO:0060612	adipose tissue development	44933	45/18800	0.0166381	0.0546524	0.0230736	LEP	1
BP	GO:0032309	icosanoid secretion	44933	46/18800	0.0170051	0.0546524	0.0230736	LEP	1
BP	GO:0042269	regulation of natural killer cell mediated cytotoxicity	44933	46/18800	0.0170051	0.0546524	0.0230736	LEP	1
BP	GO:0048806	genitalia development	44933	46/18800	0.0170051	0.0546524	0.0230736	RBP4	1
BP	GO:0061383	trabecula morphogenesis	44933	46/18800	0.0170051	0.0546524	0.0230736	RBP4	1
BP	GO:1900744	regulation of p38MAPK cascade	44933	46/18800	0.0170051	0.0546524	0.0230736	LEP	1
BP	GO:0032008	positive regulation of TOR signaling	44933	47/18800	0.017372	0.0551935	0.0233021	LEP	1
BP	GO:1905953	negative regulation of lipid localization	44933	47/18800	0.017372	0.0551935	0.0233021	LEP	1
BP	GO:0008206	bile acid metabolic process	44933	49/18800	0.0181055	0.0553113	0.0233518	LEP	1
BP	GO:0022602	ovulation cycle process	44933	49/18800	0.0181055	0.0553113	0.0233518	LEP	1
BP	GO:0046850	regulation of bone remodeling	44933	49/18800	0.0181055	0.0553113	0.0233518	LEP	1
BP	GO:0050873	brown fat cell differentiation	44933	49/18800	0.0181055	0.0553113	0.0233518	LEP	1
BP	GO:0060043	regulation of cardiac muscle cell proliferation	44933	49/18800	0.0181055	0.0553113	0.0233518	RBP4	1
BP	GO:0060986	endocrine hormone secretion	44933	49/18800	0.0181055	0.0553113	0.0233518	LEP	1
BP	GO:1904894	positive regulation of receptor signaling pathway via STAT	44933	49/18800	0.0181055	0.0553113	0.0233518	LEP	1
BP	GO:0002715	regulation of natural killer cell mediated immunity	44933	50/18800	0.0184721	0.0557139	0.0235218	LEP	1
BP	GO:0002639	positive regulation of immunoglobulin production	44933	51/18800	0.0188385	0.0557139	0.0235218	RBP4	1
BP	GO:0006111	regulation of gluconeogenesis	44933	51/18800	0.0188385	0.0557139	0.0235218	LEP	1
BP	GO:0015804	neutral amino acid transport	44933	51/18800	0.0188385	0.0557139	0.0235218	LEP	1
BP	GO:0042572	retinol metabolic process	44933	51/18800	0.0188385	0.0557139	0.0235218	RBP4	1
BP	GO:0043268	positive regulation of potassium ion transport	44933	51/18800	0.0188385	0.0557139	0.0235218	KCNIP2	1
BP	GO:0086009	membrane repolarization	44933	52/18800	0.0192048	0.0564967	0.0238523	KCNIP2	1
BP	GO:0071715	icosanoid transport	44933	54/18800	0.0199371	0.0580368	0.0245025	LEP	1
BP	GO:0072348	sulfur compound transport	44933	54/18800	0.0199371	0.0580368	0.0245025	SLC19A3	1
BP	GO:0010883	regulation of lipid storage	44933	55/18800	0.0203031	0.0587943	0.0248223	LEP	1
BP	GO:0061756	leukocyte adhesion to vascular endothelial cell	44933	56/18800	0.0206689	0.0593669	0.025064	LEP	1
BP	GO:0032768	regulation of monooxygenase activity	44933	57/18800	0.0210347	0.0593669	0.025064	LEP	1
BP	GO:0038066	p38MAPK cascade	44933	57/18800	0.0210347	0.0593669	0.025064	LEP	1
BP	GO:0042306	regulation of protein import into nucleus	44933	57/18800	0.0210347	0.0593669	0.025064	LEP	1
BP	GO:0060042	retina morphogenesis in camera-type eye	44933	57/18800	0.0210347	0.0593669	0.025064	RBP4	1
BP	GO:0030514	negative regulation of BMP signaling pathway	44933	58/18800	0.0214003	0.0597917	0.0252434	CHRDL1	1
BP	GO:0060038	cardiac muscle cell proliferation	44933	58/18800	0.0214003	0.0597917	0.0252434	RBP4	1
BP	GO:0046324	regulation of glucose import	44933	60/18800	0.0221312	0.0609155	0.0257178	LEP	1
BP	GO:0046824	positive regulation of nucleocytoplasmic transport	44933	60/18800	0.0221312	0.0609155	0.0257178	LEP	1
BP	GO:0046888	negative regulation of hormone secretion	44933	60/18800	0.0221312	0.0609155	0.0257178	LEP	1
BP	GO:1904589	regulation of protein import	44933	61/18800	0.0224964	0.0616158	0.0260135	LEP	1
BP	GO:0032757	positive regulation of interleukin-8 production	44933	62/18800	0.0228616	0.0617894	0.0260868	LEP	1
BP	GO:0035904	aorta development	44933	62/18800	0.0228616	0.0617894	0.0260868	LEP	1
BP	GO:0006767	water-soluble vitamin metabolic process	44933	63/18800	0.0232266	0.0617894	0.0260868	SLC19A3	1
BP	GO:0032615	interleukin-12 production	44933	63/18800	0.0232266	0.0617894	0.0260868	LEP	1
BP	GO:0032655	regulation of interleukin-12 production	44933	63/18800	0.0232266	0.0617894	0.0260868	LEP	1
BP	GO:0046173	polyol biosynthetic process	44933	63/18800	0.0232266	0.0617894	0.0260868	LEP	1
BP	GO:0019229	regulation of vasoconstriction	44933	64/18800	0.0235915	0.0624614	0.0263705	LEP	1
BP	GO:0014823	response to activity	44933	65/18800	0.0239563	0.0631266	0.0266513	LEP	1
BP	GO:1900076	regulation of cellular response to insulin stimulus	44933	66/18800	0.024321	0.0632497	0.0267033	LEP	1
BP	GO:0032024	positive regulation of insulin secretion	44933	67/18800	0.0246856	0.0632497	0.0267033	RBP4	1
BP	GO:0042531	positive regulation of tyrosine phosphorylation of STAT protein	44933	67/18800	0.0246856	0.0632497	0.0267033	LEP	1
BP	GO:0055021	regulation of cardiac muscle tissue growth	44933	67/18800	0.0246856	0.0632497	0.0267033	RBP4	1
BP	GO:0071300	cellular response to retinoic acid	44933	67/18800	0.0246856	0.0632497	0.0267033	LEP	1
BP	GO:1901016	regulation of potassium ion transmembrane transporter activity	44933	67/18800	0.0246856	0.0632497	0.0267033	KCNIP2	1
BP	GO:0046626	regulation of insulin receptor signaling pathway	44933	68/18800	0.02505	0.063889	0.0269732	LEP	1
BP	GO:0032890	regulation of organic acid transport	44933	70/18800	0.0257786	0.0648547	0.0273809	LEP	1
BP	GO:0042698	ovulation cycle	44933	70/18800	0.0257786	0.0648547	0.0273809	LEP	1
BP	GO:0061035	regulation of cartilage development	44933	70/18800	0.0257786	0.0648547	0.0273809	LEP	1
BP	GO:2000379	positive regulation of reactive oxygen species metabolic process	44933	71/18800	0.0261427	0.0651808	0.0275186	LEP	1
BP	GO:2001259	positive regulation of cation channel activity	44933	71/18800	0.0261427	0.0651808	0.0275186	KCNIP2	1
BP	GO:0014855	striated muscle cell proliferation	44933	72/18800	0.0265066	0.065211	0.0275313	RBP4	1
BP	GO:0042267	natural killer cell mediated cytotoxicity	44933	72/18800	0.0265066	0.065211	0.0275313	LEP	1
BP	GO:0050810	regulation of steroid biosynthetic process	44933	72/18800	0.0265066	0.065211	0.0275313	LEP	1
BP	GO:0045123	cellular extravasation	44933	73/18800	0.0268705	0.065815	0.0277863	LEP	1
BP	GO:0002637	regulation of immunoglobulin production	44933	74/18800	0.0272343	0.0658358	0.0277951	RBP4	1
BP	GO:0060420	regulation of heart growth	44933	74/18800	0.0272343	0.0658358	0.0277951	RBP4	1
BP	GO:0140115	export across plasma membrane	44933	74/18800	0.0272343	0.0658358	0.0277951	KCNIP2	1
BP	GO:0002228	natural killer cell mediated immunity	44933	75/18800	0.0275979	0.0658559	0.0278036	LEP	1
BP	GO:0002534	cytokine production involved in inflammatory response	44933	75/18800	0.0275979	0.0658559	0.0278036	LEP	1
BP	GO:1900015	regulation of cytokine production involved in inflammatory response	44933	75/18800	0.0275979	0.0658559	0.0278036	LEP	1
BP	GO:0001937	negative regulation of endothelial cell proliferation	44933	76/18800	0.0279614	0.0661555	0.0279301	TNMD	1
BP	GO:0006635	fatty acid beta-oxidation	44933	76/18800	0.0279614	0.0661555	0.0279301	LEP	1
BP	GO:0086001	cardiac muscle cell action potential	44933	77/18800	0.0283248	0.0667313	0.0281732	KCNIP2	1
BP	GO:0010827	regulation of glucose transmembrane transport	44933	78/18800	0.0286881	0.0670228	0.0282963	LEP	1
BP	GO:0014068	positive regulation of phosphatidylinositol 3-kinase signaling	44933	79/18800	0.0290512	0.0670228	0.0282963	LEP	1
BP	GO:0030301	cholesterol transport	44933	79/18800	0.0290512	0.0670228	0.0282963	LEP	1
BP	GO:0034637	cellular carbohydrate biosynthetic process	44933	79/18800	0.0290512	0.0670228	0.0282963	LEP	1
BP	GO:0046323	glucose import	44933	79/18800	0.0290512	0.0670228	0.0282963	LEP	1
BP	GO:0021954	central nervous system neuron development	44933	80/18800	0.0294143	0.0675799	0.0285315	LEP	1
BP	GO:0042310	vasoconstriction	44933	82/18800	0.03014	0.0686798	0.0289958	LEP	1
BP	GO:0072527	pyrimidine-containing compound metabolic process	44933	82/18800	0.03014	0.0686798	0.0289958	SLC19A3	1
BP	GO:0033273	response to vitamin	44933	83/18800	0.0305027	0.0689412	0.0291062	LEP	1
BP	GO:0042509	regulation of tyrosine phosphorylation of STAT protein	44933	83/18800	0.0305027	0.0689412	0.0291062	LEP	1
BP	GO:0001523	retinoid metabolic process	44933	84/18800	0.0308653	0.0691265	0.0291844	RBP4	1
BP	GO:1900182	positive regulation of protein localization to nucleus	44933	84/18800	0.0308653	0.0691265	0.0291844	LEP	1
BP	GO:0001910	regulation of leukocyte mediated cytotoxicity	44933	85/18800	0.0312278	0.0691265	0.0291844	LEP	1
BP	GO:0010507	negative regulation of autophagy	44933	85/18800	0.0312278	0.0691265	0.0291844	LEP	1
BP	GO:0050886	endocrine process	44933	85/18800	0.0312278	0.0691265	0.0291844	LEP	1
BP	GO:0006112	energy reserve metabolic process	44933	86/18800	0.0315901	0.0691265	0.0291844	LEP	1
BP	GO:0019915	lipid storage	44933	86/18800	0.0315901	0.0691265	0.0291844	LEP	1
BP	GO:0034103	regulation of tissue remodeling	44933	86/18800	0.0315901	0.0691265	0.0291844	LEP	1
BP	GO:0007260	tyrosine phosphorylation of STAT protein	44933	87/18800	0.0319524	0.0691265	0.0291844	LEP	1
BP	GO:0016101	diterpenoid metabolic process	44933	87/18800	0.0319524	0.0691265	0.0291844	RBP4	1
BP	GO:0055017	cardiac muscle tissue growth	44933	87/18800	0.0319524	0.0691265	0.0291844	RBP4	1
BP	GO:0046849	bone remodeling	44933	88/18800	0.0323145	0.069639	0.0294008	LEP	1
BP	GO:0044070	regulation of anion transport	44933	89/18800	0.0326765	0.0701472	0.0296154	LEP	1
BP	GO:0090277	positive regulation of peptide hormone secretion	44933	91/18800	0.0334002	0.071425	0.0301548	RBP4	1
BP	GO:0051952	regulation of amine transport	44933	92/18800	0.0337618	0.0719217	0.0303645	LEP	1
BP	GO:0002793	positive regulation of peptide secretion	44933	93/18800	0.0341234	0.0721391	0.0304563	RBP4	1
BP	GO:0030101	natural killer cell activation	44933	93/18800	0.0341234	0.0721391	0.0304563	LEP	1
BP	GO:0015918	sterol transport	44933	94/18800	0.0344848	0.072627	0.0306623	LEP	1
BP	GO:1901379	regulation of potassium ion transmembrane transport	44933	95/18800	0.0348461	0.073111	0.0308666	KCNIP2	1
BP	GO:0003300	cardiac muscle hypertrophy	44933	96/18800	0.0352073	0.0733155	0.030953	LEP	1
BP	GO:0060419	heart growth	44933	96/18800	0.0352073	0.0733155	0.030953	RBP4	1
BP	GO:0002532	production of molecular mediator involved in inflammatory response	44933	97/18800	0.0355683	0.0734011	0.0309891	LEP	1
BP	GO:0032755	positive regulation of interleukin-6 production	44933	97/18800	0.0355683	0.0734011	0.0309891	LEP	1
BP	GO:0006721	terpenoid metabolic process	44933	98/18800	0.0359293	0.0734011	0.0309891	RBP4	1
BP	GO:0120162	positive regulation of cold-induced thermogenesis	44933	98/18800	0.0359293	0.0734011	0.0309891	LEP	1
BP	GO:0014897	striated muscle hypertrophy	44933	99/18800	0.0362902	0.0734011	0.0309891	LEP	1
BP	GO:0015837	amine transport	44933	100/18800	0.0366509	0.0734011	0.0309891	LEP	1
BP	GO:0031341	regulation of cell killing	44933	100/18800	0.0366509	0.0734011	0.0309891	LEP	1
BP	GO:0014896	muscle hypertrophy	44933	101/18800	0.0370115	0.0734011	0.0309891	LEP	1
BP	GO:0046620	regulation of organ growth	44933	101/18800	0.0370115	0.0734011	0.0309891	RBP4	1
BP	GO:0009062	fatty acid catabolic process	44933	102/18800	0.037372	0.0734011	0.0309891	LEP	1
BP	GO:0032677	regulation of interleukin-8 production	44933	102/18800	0.037372	0.0734011	0.0309891	LEP	1
BP	GO:0043255	regulation of carbohydrate biosynthetic process	44933	102/18800	0.037372	0.0734011	0.0309891	LEP	1
BP	GO:0032637	interleukin-8 production	44933	103/18800	0.0377324	0.0734011	0.0309891	LEP	1
BP	GO:0032760	positive regulation of tumor necrosis factor production	44933	103/18800	0.0377324	0.0734011	0.0309891	LEP	1
BP	GO:0042102	positive regulation of T cell proliferation	44933	103/18800	0.0377324	0.0734011	0.0309891	LEP	1
BP	GO:0019218	regulation of steroid metabolic process	44933	104/18800	0.0380926	0.0734011	0.0309891	LEP	1
BP	GO:0046822	regulation of nucleocytoplasmic transport	44933	104/18800	0.0380926	0.0734011	0.0309891	LEP	1
BP	GO:0008585	female gonad development	44933	105/18800	0.0384528	0.0734011	0.0309891	LEP	1
BP	GO:0030510	regulation of BMP signaling pathway	44933	105/18800	0.0384528	0.0734011	0.0309891	CHRDL1	1
BP	GO:0034308	primary alcohol metabolic process	44933	105/18800	0.0384528	0.0734011	0.0309891	RBP4	1
BP	GO:0046425	regulation of receptor signaling pathway via JAK-STAT	44933	105/18800	0.0384528	0.0734011	0.0309891	LEP	1
BP	GO:0007631	feeding behavior	44933	106/18800	0.0388128	0.0734011	0.0309891	LEP	1
BP	GO:0019395	fatty acid oxidation	44933	106/18800	0.0388128	0.0734011	0.0309891	LEP	1
BP	GO:0032006	regulation of TOR signaling	44933	106/18800	0.0388128	0.0734011	0.0309891	LEP	1
BP	GO:0032414	positive regulation of ion transmembrane transporter activity	44933	106/18800	0.0388128	0.0734011	0.0309891	KCNIP2	1
BP	GO:0051341	regulation of oxidoreductase activity	44933	106/18800	0.0388128	0.0734011	0.0309891	LEP	1
BP	GO:0060840	artery development	44933	106/18800	0.0388128	0.0734011	0.0309891	LEP	1
BP	GO:1903557	positive regulation of tumor necrosis factor superfamily cytokine production	44933	107/18800	0.0391727	0.0738306	0.0311705	LEP	1
BP	GO:0006766	vitamin metabolic process	44933	109/18800	0.0398922	0.0746804	0.0315292	SLC19A3	1
BP	GO:0046545	development of primary female sexual characteristics	44933	109/18800	0.0398922	0.0746804	0.0315292	LEP	1
BP	GO:0043266	regulation of potassium ion transport	44933	110/18800	0.0402518	0.0751007	0.0317066	KCNIP2	1
BP	GO:0014066	regulation of phosphatidylinositol 3-kinase signaling	44933	111/18800	0.0406113	0.0752662	0.0317765	LEP	1
BP	GO:0048640	negative regulation of developmental growth	44933	111/18800	0.0406113	0.0752662	0.0317765	RBP4	1
BP	GO:0034440	lipid oxidation	44933	112/18800	0.0409706	0.0756799	0.0319512	LEP	1
BP	GO:1904659	glucose transmembrane transport	44933	113/18800	0.0413298	0.0760907	0.0321246	LEP	1
BP	GO:0090288	negative regulation of cellular response to growth factor stimulus	44933	115/18800	0.0420479	0.0769503	0.0324876	CHRDL1	1
BP	GO:0019751	polyol metabolic process	44933	116/18800	0.0424068	0.0769503	0.0324876	LEP	1
BP	GO:1904892	regulation of receptor signaling pathway via STAT	44933	116/18800	0.0424068	0.0769503	0.0324876	LEP	1
BP	GO:0006720	isoprenoid metabolic process	44933	117/18800	0.0427656	0.0769503	0.0324876	RBP4	1
BP	GO:0008645	hexose transmembrane transport	44933	117/18800	0.0427656	0.0769503	0.0324876	LEP	1
BP	GO:0015718	monocarboxylic acid transport	44933	117/18800	0.0427656	0.0769503	0.0324876	LEP	1
BP	GO:0032411	positive regulation of transporter activity	44933	117/18800	0.0427656	0.0769503	0.0324876	KCNIP2	1
BP	GO:0008286	insulin receptor signaling pathway	44933	118/18800	0.0431242	0.0769949	0.0325064	LEP	1
BP	GO:0032368	regulation of lipid transport	44933	118/18800	0.0431242	0.0769949	0.0325064	LEP	1
BP	GO:0015749	monosaccharide transmembrane transport	44933	119/18800	0.0434827	0.0769949	0.0325064	LEP	1
BP	GO:0045471	response to ethanol	44933	119/18800	0.0434827	0.0769949	0.0325064	LEP	1
BP	GO:0051897	positive regulation of protein kinase B signaling	44933	119/18800	0.0434827	0.0769949	0.0325064	LEP	1
BP	GO:0002702	positive regulation of production of molecular mediator of immune response	44933	120/18800	0.0438412	0.0773831	0.0326703	RBP4	1
BP	GO:0030282	bone mineralization	44933	121/18800	0.0441995	0.0777687	0.0328331	LEP	1
BP	GO:0048593	camera-type eye morphogenesis	44933	122/18800	0.0445577	0.0781516	0.0329947	RBP4	1
BP	GO:0010906	regulation of glucose metabolic process	44933	123/18800	0.0449157	0.0782857	0.0330513	LEP	1
BP	GO:0032355	response to estradiol	44933	123/18800	0.0449157	0.0782857	0.0330513	LEP	1
BP	GO:0072329	monocarboxylic acid catabolic process	44933	124/18800	0.0452737	0.078663	0.0332106	LEP	1
BP	GO:0003206	cardiac chamber morphogenesis	44933	126/18800	0.0459893	0.0796574	0.0336304	RBP4	1
BP	GO:0048706	embryonic skeletal system development	44933	127/18800	0.0463469	0.0800275	0.0337867	RBP4	1
BP	GO:0031929	TOR signaling	44933	128/18800	0.0467044	0.080147	0.0338372	LEP	1
BP	GO:0050714	positive regulation of protein secretion	44933	128/18800	0.0467044	0.080147	0.0338372	RBP4	1
BP	GO:0001909	leukocyte mediated cytotoxicity	44933	131/18800	0.0477762	0.0814833	0.0344013	LEP	1
BP	GO:0034219	carbohydrate transmembrane transport	44933	131/18800	0.0477762	0.0814833	0.0344013	LEP	1
BP	GO:0032874	positive regulation of stress-activated MAPK cascade	44933	132/18800	0.0481332	0.0815917	0.0344471	LEP	1
BP	GO:1900180	regulation of protein localization to nucleus	44933	132/18800	0.0481332	0.0815917	0.0344471	LEP	1
BP	GO:0070304	positive regulation of stress-activated protein kinase signaling cascade	44933	134/18800	0.048847	0.0825499	0.0348516	LEP	1
BP	GO:0090101	negative regulation of transmembrane receptor protein serine/threonine kinase signaling pathway	44933	135/18800	0.0492037	0.0829007	0.0349997	CHRDL1	1
BP	GO:0030534	adult behavior	44933	136/18800	0.0495602	0.0829985	0.035041	LEP	1
BP	GO:0071326	cellular response to monosaccharide stimulus	44933	136/18800	0.0495602	0.0829985	0.035041	LEP	1
BP	GO:0034754	cellular hormone metabolic process	44933	137/18800	0.0499167	0.0833444	0.0351871	RBP4	1
CC	GO:0008076	voltage-gated potassium channel complex	44933	79/19594	0.0278881	0.141166	0.115574	KCNIP2	1
CC	GO:0034705	potassium channel complex	44933	89/19594	0.0313702	0.141166	0.115574	KCNIP2	1
CC	GO:0034703	cation channel complex	44933	221/19594	0.0763422	0.164624	0.13478	KCNIP2	1
CC	GO:0034702	ion channel complex	44933	294/19594	0.100435	0.164624	0.13478	KCNIP2	1
CC	GO:0005788	endoplasmic reticulum lumen	44933	311/19594	0.105968	0.164624	0.13478	CHRDL1	1
CC	GO:1902495	transmembrane transporter complex	44933	377/19594	0.127173	0.164624	0.13478	KCNIP2	1
CC	GO:1990351	transporter complex	44933	399/19594	0.134145	0.164624	0.13478	KCNIP2	1
CC	GO:0005635	nuclear envelope	44933	479/19594	0.159095	0.164624	0.13478	TNMD	1
CC	GO:0005911	cell-cell junction	44933	497/19594	0.164624	0.164624	0.13478	HEPACAM	1
MF	GO:0090482	vitamin transmembrane transporter activity	44962	31/18410	2.74e-05	0.00106683	0.000345531	SLC19A3/RBP4	2
MF	GO:1901474	azole transmembrane transporter activity	44931	11/18410	0.00298426	0.0286937	0.00929352	SLC19A3	1
MF	GO:0015271	outward rectifier potassium channel activity	44931	14/18410	0.00379692	0.0286937	0.00929352	KCNIP2	1
MF	GO:0086008	voltage-gated potassium channel activity involved in cardiac muscle cell action potential repolarization	44931	15/18410	0.00406768	0.0286937	0.00929352	KCNIP2	1
MF	GO:0019841	retinol binding	44931	16/18410	0.00433839	0.0286937	0.00929352	RBP4	1
MF	GO:0016918	retinal binding	44931	19/18410	0.00515016	0.0286937	0.00929352	RBP4	1
MF	GO:0051428	peptide hormone receptor binding	44931	19/18410	0.00515016	0.0286937	0.00929352	LEP	1
MF	GO:0015101	organic cation transmembrane transporter activity	44931	25/18410	0.00677211	0.033014	0.0106928	SLC19A3	1
MF	GO:0051427	hormone receptor binding	44931	32/18410	0.00866171	0.036444	0.0118037	LEP	1
MF	GO:0005501	retinoid binding	44931	38/18410	0.0102791	0.036444	0.0118037	RBP4	1
MF	GO:0019840	isoprenoid binding	44931	38/18410	0.0102791	0.036444	0.0118037	RBP4	1
MF	GO:0005048	signal sequence binding	44931	50/18410	0.0135075	0.0379125	0.0122794	KCNIP2	1
MF	GO:1901618	organic hydroxy compound transmembrane transporter activity	44931	52/18410	0.0140447	0.0379125	0.0122794	RBP4	1
MF	GO:1901682	sulfur compound transmembrane transporter activity	44931	52/18410	0.0140447	0.0379125	0.0122794	SLC19A3	1
MF	GO:0015459	potassium channel regulator activity	44931	54/18410	0.0145817	0.0379125	0.0122794	KCNIP2	1
MF	GO:0043178	alcohol binding	44931	89/18410	0.0239416	0.056147	0.0181853	RBP4	1
MF	GO:0005249	voltage-gated potassium channel activity	44931	91/18410	0.0244743	0.056147	0.0181853	KCNIP2	1
MF	GO:0047485	protein N-terminus binding	44931	105/18410	0.0281967	0.0610928	0.0197872	KCNIP2	1
MF	GO:0005267	potassium channel activity	44931	121/18410	0.0324369	0.0613139	0.0198588	KCNIP2	1
MF	GO:0005179	hormone activity	44931	122/18410	0.0327014	0.0613139	0.0198588	LEP	1
MF	GO:0044325	transmembrane transporter binding	44931	127/18410	0.0340232	0.0613139	0.0198588	KCNIP2	1
MF	GO:0099106	ion channel regulator activity	44931	138/18410	0.0369259	0.0613139	0.0198588	KCNIP2	1
MF	GO:0016247	channel regulator activity	44931	143/18410	0.038243	0.0613139	0.0198588	KCNIP2	1
MF	GO:0022843	voltage-gated cation channel activity	44931	144/18410	0.0385063	0.0613139	0.0198588	KCNIP2	1
MF	GO:0019842	vitamin binding	44931	148/18410	0.0395587	0.0613139	0.0198588	RBP4	1
MF	GO:0015079	potassium ion transmembrane transporter activity	44931	154/18410	0.0411356	0.0613139	0.0198588	KCNIP2	1
MF	GO:0005319	lipid transporter activity	44931	159/18410	0.0424481	0.0613139	0.0198588	RBP4	1

## Sheet: Sheet2
ID	Description	GeneRatio	BgRatio	pvalue	p.adjust	qvalue	geneID	Count
hsa04977	Vitamin digestion and absorption	44928	24/8378	0.00572143	0.04005	0.0120451	SLC19A3	1
hsa04920	Adipocytokine signaling pathway	44928	69/8378	0.0164049	0.0549323	0.016521	LEP	1
hsa04152	AMPK signaling pathway	44928	121/8378	0.0286783	0.0549323	0.016521	LEP	1
hsa04932	Non-alcoholic fatty liver disease	44928	155/8378	0.0366616	0.0549323	0.016521	LEP	1
hsa04630	JAK-STAT signaling pathway	44928	166/8378	0.0392373	0.0549323	0.016521	LEP	1
