# Supplementary material for: HER2 low expression breast cancer subtyping and their correlation with prognosis and immune landscape based on the histone modification related genes
Source: Sci Rep. 2023 Dec 8;13:21753. doi: 10.1038/s41598-023-49010-7 (PMC10709565; doi:10.1038/s41598-023-49010-7)
Supplement: Supplementary file 7 — Supplementary Table S7. [file 41598_2023_49010_MOESM7_ESM.xlsx]

## Sheet: Sheet1
Table S7. The hub genes associated with C3 subtypes significantly enriched GO terms and KEGG pathways
ONTOLOGY	ID	Description	GeneRatio	BgRatio	pvalue	p.adjust	qvalue	geneID	Count
BP	GO:0000280	nuclear division	61/141	446/18800	1.17e-61	1.45e-58	1.06e-58	NCAPD2/ANLN/TACC3/RAD51/ASPM/TRIP13/SPAG5/NDC80/RAD54L/AURKA/TPX2/KIF4A/CDC6/MYBL2/NCAPG/RAD51AP1/FBXO5/TTK/CDC20/NEK2/CENPF/KIF14/MASTL/NCAPH/MND1/KIF18A/CKS2/DLGAP5/KNSTRN/SGO1/CCNB1/CDCA8/ESPL1/DSCC1/NUSAP1/KIF23/KIF11/CENPE/KIF2C/NUF2/CDCA5/MKI67/INCENP/CHEK1/EME1/BUB1B/CCNB2/CDC25C/KIF15/MAD2L1/PTTG1/PLK1/BUB1/UBE2C/HASPIN/AURKB/CDCA2/KIF18B/FANCA/PRC1/KIFC1	61
BP	GO:0048285	organelle fission	62/141	493/18800	2.02e-60	1.26e-57	9.15e-58	NCAPD2/ANLN/TACC3/RAD51/ASPM/TRIP13/SPAG5/NDC80/RAD54L/AURKA/TPX2/KIF4A/CDC6/MYBL2/NCAPG/RAD51AP1/FBXO5/TTK/CDC20/NEK2/CENPF/KIF14/MASTL/NCAPH/MND1/KIF18A/CKS2/DLGAP5/KNSTRN/SGO1/CCNB1/CDCA8/ESPL1/DSCC1/NUSAP1/KIF23/KIF11/CENPE/KIF2C/NUF2/MTFR2/CDCA5/MKI67/INCENP/CHEK1/EME1/BUB1B/CCNB2/CDC25C/KIF15/MAD2L1/PTTG1/PLK1/BUB1/UBE2C/HASPIN/AURKB/CDCA2/KIF18B/FANCA/PRC1/KIFC1	62
BP	GO:0007059	chromosome segregation	53/141	348/18800	1.5e-55	6.21e-53	4.52e-53	NCAPD2/TACC3/TRIP13/SPAG5/NDC80/KIF4A/CDC6/FAM83D/OIP5/NCAPG/FBXO5/TTK/CDC20/NEK2/CENPF/KIF14/NCAPH/KIF18A/HJURP/DLGAP5/KNSTRN/SGO1/CCNB1/CDCA8/ESPL1/DSCC1/NUSAP1/KIF23/CENPE/KIF2C/NUF2/CDCA5/MKI67/INCENP/SPC25/SKA1/EME1/BUB1B/SPC24/MAD2L1/PTTG1/SKA3/CENPN/PLK1/FEN1/BUB1/UBE2C/HASPIN/AURKB/CDCA2/KIF18B/PRC1/KIFC1	53
BP	GO:0140014	mitotic nuclear division	50/141	293/18800	7.83e-55	2.44e-52	1.78e-52	NCAPD2/ANLN/TACC3/TRIP13/SPAG5/NDC80/AURKA/TPX2/KIF4A/CDC6/MYBL2/NCAPG/FBXO5/TTK/CDC20/NEK2/CENPF/KIF14/NCAPH/KIF18A/DLGAP5/KNSTRN/SGO1/CCNB1/CDCA8/ESPL1/DSCC1/NUSAP1/KIF23/KIF11/CENPE/KIF2C/NUF2/CDCA5/MKI67/CHEK1/BUB1B/CDC25C/KIF15/MAD2L1/PTTG1/PLK1/BUB1/UBE2C/HASPIN/AURKB/CDCA2/KIF18B/PRC1/KIFC1	50
BP	GO:0000070	mitotic sister chromatid segregation	40/141	171/18800	2.04e-49	5.08e-47	3.7e-47	NCAPD2/TACC3/TRIP13/SPAG5/NDC80/KIF4A/CDC6/NCAPG/FBXO5/TTK/CDC20/NEK2/CENPF/KIF14/NCAPH/KIF18A/DLGAP5/KNSTRN/SGO1/CCNB1/CDCA8/ESPL1/DSCC1/NUSAP1/KIF23/CENPE/KIF2C/NUF2/CDCA5/BUB1B/MAD2L1/PTTG1/PLK1/BUB1/UBE2C/HASPIN/AURKB/KIF18B/PRC1/KIFC1	40
BP	GO:0098813	nuclear chromosome segregation	46/141	287/18800	6.6e-49	1.37e-46	9.98e-47	NCAPD2/TACC3/TRIP13/SPAG5/NDC80/KIF4A/CDC6/FAM83D/NCAPG/FBXO5/TTK/CDC20/NEK2/CENPF/KIF14/NCAPH/KIF18A/DLGAP5/KNSTRN/SGO1/CCNB1/CDCA8/ESPL1/DSCC1/NUSAP1/KIF23/CENPE/KIF2C/NUF2/CDCA5/INCENP/SPC25/EME1/BUB1B/SPC24/MAD2L1/PTTG1/PLK1/FEN1/BUB1/UBE2C/HASPIN/AURKB/KIF18B/PRC1/KIFC1	46
BP	GO:0000819	sister chromatid segregation	41/141	205/18800	1.28e-47	2.28e-45	1.66e-45	NCAPD2/TACC3/TRIP13/SPAG5/NDC80/KIF4A/CDC6/NCAPG/FBXO5/TTK/CDC20/NEK2/CENPF/KIF14/NCAPH/KIF18A/DLGAP5/KNSTRN/SGO1/CCNB1/CDCA8/ESPL1/DSCC1/NUSAP1/KIF23/CENPE/KIF2C/NUF2/CDCA5/BUB1B/MAD2L1/PTTG1/PLK1/FEN1/BUB1/UBE2C/HASPIN/AURKB/KIF18B/PRC1/KIFC1	41
BP	GO:0044772	mitotic cell cycle phase transition	44/141	440/18800	1.97e-37	3.07e-35	2.24e-35	DBF4/ANLN/TACC3/TRIP13/GTSE1/NDC80/ORC1/AURKA/CDC6/CDKN3/E2F1/EZH2/FOXM1/FBXO5/TTK/CENPF/KIF14/MASTL/STIL/CKS2/DLGAP5/CCNB1/ESPL1/CENPE/TICRR/CCNA2/CDCA5/CHEK1/BUB1B/CCNB2/CDC25C/DONSON/CDC25A/MAD2L1/MELK/PLK1/BUB1/CDK1/RRM2/CKS1B/UBE2C/AURKB/IQGAP3/BLM	44
BP	GO:0007051	spindle organization	33/141	188/18800	3.59e-36	4.96e-34	3.61e-34	TACC3/ASPM/WDR62/SPAG5/NDC80/AURKA/TPX2/KIF4A/MYBL2/FBXO5/TTK/CDC20/STMN1/NEK2/STIL/DLGAP5/AUNIP/KNSTRN/CCNB1/ESPL1/KIF23/KIF11/CENPE/NUF2/INCENP/SPC25/CCNB2/KIF15/PLK1/AURKB/TUBB/PRC1/KIFC1	33
BP	GO:0007346	regulation of mitotic cell cycle	41/141	478/18800	4.48e-32	5.58e-30	4.06e-30	ANLN/TRIP13/GTSE1/WDR62/NDC80/ORC1/AURKA/CDC6/E2F1/EZH2/FBXO5/TTK/NEK2/CENPF/KIF14/STIL/CKS2/DLGAP5/CCNB1/ESPL1/NUSAP1/CENPE/TICRR/CDCA5/MKI67/CHEK1/EME1/BUB1B/CDC25C/DONSON/CDC25A/MAD2L1/PLK1/BUB1/CDK1/RRM2/CKS1B/UBE2C/AURKB/CDCA2/BLM	41
BP	GO:1902850	microtubule cytoskeleton organization involved in mitosis	28/141	151/18800	2.08e-31	2.35e-29	1.71e-29	TACC3/WDR62/NDC80/AURKA/TPX2/KIF4A/MYBL2/TTK/CENPA/CDC20/STMN1/NEK2/STIL/DLGAP5/CCNB1/ESPL1/NUSAP1/KIF23/KIF11/CENPE/NUF2/SPC25/KIF15/MAD2L1/PLK1/AURKB/PRC1/KIFC1	28
BP	GO:1901987	regulation of cell cycle phase transition	37/141	415/18800	1.78e-29	1.85e-27	1.35e-27	DBF4/ANLN/TRIP13/GTSE1/NDC80/ORC1/AURKA/CDC45/CDC6/E2F1/FAM83D/EZH2/FBXO5/TTK/CENPF/KIF14/STIL/DLGAP5/CCNB1/ESPL1/CENPE/TICRR/CDCA5/CHEK1/EME1/BUB1B/CDC25C/DONSON/CDC25A/MAD2L1/PLK1/BUB1/CDK1/RRM2/UBE2C/AURKB/BLM	37
BP	GO:1903046	meiotic cell cycle process	29/141	207/18800	8.23e-29	7.89e-27	5.75e-27	NCAPD2/RAD51/ASPM/TRIP13/NDC80/RAD54L/AURKA/RAD51AP1/FBXO5/TTK/CDC20/MASTL/NCAPH/MND1/KIF18A/CKS2/SGO1/ESPL1/NUF2/INCENP/EME1/BUB1B/CCNB2/CDC25C/CDC25A/PTTG1/PLK1/BUB1/FANCA	29
BP	GO:1901990	regulation of mitotic cell cycle phase transition	33/141	321/18800	2.83e-28	2.46e-26	1.79e-26	ANLN/TRIP13/GTSE1/NDC80/ORC1/AURKA/CDC6/E2F1/EZH2/FBXO5/TTK/CENPF/KIF14/STIL/DLGAP5/CCNB1/ESPL1/CENPE/TICRR/CDCA5/CHEK1/BUB1B/CDC25C/DONSON/CDC25A/MAD2L1/PLK1/BUB1/CDK1/RRM2/UBE2C/AURKB/BLM	33
BP	GO:0051321	meiotic cell cycle	31/141	266/18800	2.96e-28	2.46e-26	1.79e-26	NCAPD2/RAD51/ASPM/TRIP13/NDC80/RAD54L/AURKA/RAD51AP1/FBXO5/TTK/CDC20/NEK2/MASTL/NCAPH/MND1/KIF18A/CKS2/SGO1/ESPL1/NUF2/INCENP/EME1/BUB1B/CCNB2/CDC25C/CDC25A/PTTG1/PLK1/BUB1/EXO1/FANCA	31
BP	GO:0007052	mitotic spindle organization	24/141	124/18800	1.82e-27	1.42e-25	1.03e-25	TACC3/WDR62/NDC80/AURKA/TPX2/KIF4A/MYBL2/TTK/CDC20/STMN1/NEK2/STIL/DLGAP5/CCNB1/KIF23/KIF11/CENPE/NUF2/SPC25/KIF15/PLK1/AURKB/PRC1/KIFC1	24
BP	GO:0006260	DNA replication	30/141	280/18800	3.03e-26	2.22e-24	1.62e-24	DBF4/RAD51/POLQ/MCM10/MCM2/MCM6/ORC1/ORC6/CDC45/CDC6/GINS1/MCM4/FBXO5/MCM3/E2F8/PCNA/DSCC1/TICRR/CCNA2/CHEK1/EME1/DONSON/CHAF1B/RFC4/MCM7/FEN1/CDK1/RRM2/GINS3/BLM	30
BP	GO:0006261	DNA-templated DNA replication	25/141	159/18800	3.41e-26	2.36e-24	1.72e-24	DBF4/RAD51/POLQ/MCM10/MCM2/MCM6/ORC1/ORC6/CDC45/CDC6/GINS1/MCM4/FBXO5/MCM3/E2F8/PCNA/DSCC1/TICRR/EME1/DONSON/RFC4/MCM7/FEN1/GINS3/BLM	25
BP	GO:0051983	regulation of chromosome segregation	21/141	91/18800	7.22e-26	4.73e-24	3.45e-24	TACC3/TRIP13/NDC80/CDC6/FBXO5/TTK/CENPF/DLGAP5/CCNB1/ESPL1/CENPE/KIF2C/MKI67/BUB1B/MAD2L1/PTTG1/PLK1/BUB1/UBE2C/AURKB/CDCA2	21
BP	GO:0140013	meiotic nuclear division	26/141	188/18800	1.02e-25	6.36e-24	4.63e-24	RAD51/ASPM/TRIP13/NDC80/RAD54L/AURKA/RAD51AP1/FBXO5/TTK/CDC20/MASTL/NCAPH/MND1/KIF18A/CKS2/SGO1/ESPL1/NUF2/INCENP/EME1/BUB1B/CCNB2/PTTG1/PLK1/BUB1/FANCA	26
BP	GO:0033044	regulation of chromosome organization	26/141	212/18800	2.49e-24	1.48e-22	1.08e-22	NCAPD2/TACC3/TRIP13/MCM2/NDC80/CDC6/NCAPG/FBXO5/TTK/NEK2/CENPF/NCAPH/DLGAP5/CCNB1/ESPL1/CENPE/CDCA5/CCT5/BUB1B/MAD2L1/PTTG1/PLK1/FEN1/BUB1/UBE2C/AURKB	26
BP	GO:0010965	regulation of mitotic sister chromatid separation	18/141	65/18800	6.8e-24	3.85e-22	2.81e-22	TACC3/TRIP13/NDC80/CDC6/FBXO5/TTK/CENPF/DLGAP5/CCNB1/ESPL1/CENPE/BUB1B/MAD2L1/PTTG1/PLK1/BUB1/UBE2C/AURKB	18
BP	GO:0051304	chromosome separation	20/141	97/18800	1.32e-23	7.15e-22	5.21e-22	TACC3/TRIP13/NDC80/CDC6/FBXO5/TTK/CENPF/NCAPH/DLGAP5/CCNB1/ESPL1/CENPE/EME1/BUB1B/MAD2L1/PTTG1/PLK1/BUB1/UBE2C/AURKB	20
BP	GO:0051306	mitotic sister chromatid separation	18/141	68/18800	1.71e-23	8.86e-22	6.46e-22	TACC3/TRIP13/NDC80/CDC6/FBXO5/TTK/CENPF/DLGAP5/CCNB1/ESPL1/CENPE/BUB1B/MAD2L1/PTTG1/PLK1/BUB1/UBE2C/AURKB	18
BP	GO:0051783	regulation of nuclear division	22/141	139/18800	3.39e-23	1.69e-21	1.23e-21	TRIP13/NDC80/AURKA/RAD51AP1/FBXO5/TTK/CDC20/NEK2/CENPF/DLGAP5/CCNB1/ESPL1/NUSAP1/MKI67/CHEK1/BUB1B/CDC25C/MAD2L1/PLK1/BUB1/AURKB/CDCA2	22
BP	GO:0033045	regulation of sister chromatid segregation	18/141	72/18800	5.42e-23	2.5e-21	1.82e-21	TACC3/TRIP13/NDC80/CDC6/FBXO5/TTK/CENPF/DLGAP5/CCNB1/ESPL1/CENPE/BUB1B/MAD2L1/PTTG1/PLK1/BUB1/UBE2C/AURKB	18
BP	GO:1905818	regulation of chromosome separation	18/141	72/18800	5.42e-23	2.5e-21	1.82e-21	TACC3/TRIP13/NDC80/CDC6/FBXO5/TTK/CENPF/DLGAP5/CCNB1/ESPL1/CENPE/BUB1B/MAD2L1/PTTG1/PLK1/BUB1/UBE2C/AURKB	18
BP	GO:0045787	positive regulation of cell cycle	29/141	329/18800	6.07e-23	2.7e-21	1.97e-21	DBF4/SPAG5/NDC80/AURKA/CDC6/FAM83D/EZH2/RAD51AP1/FBXO5/KIF14/STIL/CKS2/DLGAP5/E2F8/CCNB1/ESPL1/NUSAP1/KIF23/CDCA5/CHEK1/CDC25C/CDC25A/MAD2L1/FEN1/CDK1/RRM2/CKS1B/UBE2C/AURKB	29
BP	GO:0090068	positive regulation of cell cycle process	26/141	247/18800	1.36e-22	5.84e-21	4.25e-21	DBF4/SPAG5/NDC80/AURKA/CDC6/FAM83D/EZH2/RAD51AP1/FBXO5/KIF14/STIL/DLGAP5/E2F8/CCNB1/ESPL1/NUSAP1/KIF23/CDCA5/CDC25C/CDC25A/MAD2L1/FEN1/CDK1/RRM2/UBE2C/AURKB	26
BP	GO:0007091	metaphase/anaphase transition of mitotic cell cycle	17/141	62/18800	1.55e-22	6.43e-21	4.68e-21	TACC3/TRIP13/NDC80/CDC6/FBXO5/TTK/CENPF/DLGAP5/CCNB1/ESPL1/CENPE/BUB1B/MAD2L1/PLK1/BUB1/UBE2C/AURKB	17
BP	GO:0007088	regulation of mitotic nuclear division	20/141	111/18800	2.38e-22	9.57e-21	6.97e-21	TRIP13/NDC80/AURKA/FBXO5/TTK/NEK2/CENPF/DLGAP5/CCNB1/ESPL1/NUSAP1/MKI67/CHEK1/BUB1B/CDC25C/MAD2L1/PLK1/BUB1/AURKB/CDCA2	20
BP	GO:0044784	metaphase/anaphase transition of cell cycle	17/141	65/18800	3.84e-22	1.49e-20	1.09e-20	TACC3/TRIP13/NDC80/CDC6/FBXO5/TTK/CENPF/DLGAP5/CCNB1/ESPL1/CENPE/BUB1B/MAD2L1/PLK1/BUB1/UBE2C/AURKB	17
BP	GO:0044839	cell cycle G2/M phase transition	22/141	155/18800	4.08e-22	1.54e-20	1.12e-20	NDC80/ORC1/AURKA/CDC6/FOXM1/FBXO5/CENPF/KIF14/MASTL/CCNB1/TICRR/CCNA2/CHEK1/CCNB2/CDC25C/DONSON/CDC25A/MELK/PLK1/CDK1/AURKB/BLM	22
BP	GO:0044786	cell cycle DNA replication	15/141	43/18800	7.89e-22	2.89e-20	2.11e-20	DBF4/RAD51/MCM2/MCM6/CDC45/GINS1/MCM4/FBXO5/MCM3/E2F8/PCNA/DONSON/FEN1/GINS3/BLM	15
BP	GO:0010948	negative regulation of cell cycle process	27/141	301/18800	1.37e-21	4.89e-20	3.56e-20	TRIP13/GTSE1/NDC80/ORC1/CDC45/CDC6/E2F1/EZH2/FBXO5/TTK/NEK2/CENPF/E2F8/CCNB1/ESPL1/TICRR/CHEK1/EME1/BUB1B/DONSON/MAD2L1/PTTG1/PLK1/BUB1/CDK1/AURKB/BLM	27
BP	GO:0051225	spindle assembly	20/141	121/18800	1.47e-21	5.1e-20	3.72e-20	ASPM/SPAG5/NDC80/AURKA/TPX2/KIF4A/MYBL2/FBXO5/CDC20/NEK2/KIF23/KIF11/INCENP/CCNB2/KIF15/PLK1/AURKB/TUBB/PRC1/KIFC1	20
BP	GO:0030071	regulation of mitotic metaphase/anaphase transition	16/141	60/18800	4.73e-21	1.59e-19	1.16e-19	TRIP13/NDC80/CDC6/FBXO5/TTK/CENPF/DLGAP5/CCNB1/ESPL1/CENPE/BUB1B/MAD2L1/PLK1/BUB1/UBE2C/AURKB	16
BP	GO:1902099	regulation of metaphase/anaphase transition of cell cycle	16/141	63/18800	1.14e-20	3.73e-19	2.71e-19	TRIP13/NDC80/CDC6/FBXO5/TTK/CENPF/DLGAP5/CCNB1/ESPL1/CENPE/BUB1B/MAD2L1/PLK1/BUB1/UBE2C/AURKB	16
BP	GO:0000086	G2/M transition of mitotic cell cycle	20/141	140/18800	3.07e-20	9.82e-19	7.15e-19	ORC1/AURKA/CDC6/FOXM1/FBXO5/CENPF/KIF14/MASTL/CCNB1/TICRR/CCNA2/CHEK1/CDC25C/DONSON/CDC25A/MELK/PLK1/CDK1/AURKB/BLM	20
BP	GO:0140694	non-membrane-bounded organelle assembly	28/141	379/18800	4.37e-20	1.36e-18	9.91e-19	ANLN/ASPM/WDR62/SPAG5/NDC80/AURKA/TPX2/KIF4A/MYBL2/FBXO5/CENPA/CDC20/NEK2/CENPF/STIL/DLGAP5/KIF23/KIF11/CENPE/INCENP/CCNB2/KIF15/CENPN/PLK1/AURKB/TUBB/PRC1/KIFC1	28
BP	GO:0000075	cell cycle checkpoint signaling	21/141	170/18800	7.5e-20	2.28e-18	1.66e-18	TRIP13/GTSE1/NDC80/ORC1/CDC45/CDC6/E2F1/TTK/CENPF/CCNB1/TICRR/CHEK1/EME1/BUB1B/DONSON/MAD2L1/PLK1/BUB1/CDK1/AURKB/BLM	21
BP	GO:0007093	mitotic cell cycle checkpoint signaling	19/141	130/18800	1.82e-19	5.39e-18	3.92e-18	TRIP13/GTSE1/NDC80/ORC1/CDC6/TTK/CENPF/CCNB1/TICRR/CHEK1/EME1/BUB1B/DONSON/MAD2L1/PLK1/BUB1/CDK1/AURKB/BLM	19
BP	GO:0033260	nuclear DNA replication	13/141	38/18800	6.23e-19	1.81e-17	1.31e-17	DBF4/RAD51/MCM2/MCM6/CDC45/GINS1/MCM4/MCM3/PCNA/DONSON/FEN1/GINS3/BLM	13
BP	GO:0051303	establishment of chromosome localization	16/141	81/18800	9.3e-19	2.59e-17	1.89e-17	SPAG5/NDC80/FAM83D/CENPF/KIF14/KIF18A/DLGAP5/CCNB1/CDCA8/CENPE/KIF2C/NUF2/CDCA5/INCENP/AURKB/KIFC1	16
BP	GO:0051310	metaphase plate congression	15/141	65/18800	9.4e-19	2.59e-17	1.89e-17	SPAG5/NDC80/FAM83D/CENPF/KIF14/KIF18A/CCNB1/CDCA8/CENPE/KIF2C/NUF2/CDCA5/INCENP/AURKB/KIFC1	15
BP	GO:0045786	negative regulation of cell cycle	27/141	387/18800	9.58e-19	2.59e-17	1.89e-17	TRIP13/GTSE1/NDC80/ORC1/CDC45/CDC6/E2F1/EZH2/FBXO5/TTK/NEK2/CENPF/E2F8/CCNB1/ESPL1/TICRR/CHEK1/EME1/BUB1B/DONSON/MAD2L1/PTTG1/PLK1/BUB1/CDK1/AURKB/BLM	27
BP	GO:0050000	chromosome localization	16/141	83/18800	1.41e-18	3.75e-17	2.73e-17	SPAG5/NDC80/FAM83D/CENPF/KIF14/KIF18A/DLGAP5/CCNB1/CDCA8/CENPE/KIF2C/NUF2/CDCA5/INCENP/AURKB/KIFC1	16
BP	GO:1901988	negative regulation of cell cycle phase transition	23/141	255/18800	1.55e-18	4.02e-17	2.93e-17	TRIP13/GTSE1/NDC80/ORC1/CDC45/CDC6/E2F1/EZH2/FBXO5/TTK/CENPF/CCNB1/TICRR/CHEK1/EME1/BUB1B/DONSON/MAD2L1/PLK1/BUB1/CDK1/AURKB/BLM	23
BP	GO:1901991	negative regulation of mitotic cell cycle phase transition	20/141	183/18800	7.07e-18	1.8e-16	1.31e-16	TRIP13/GTSE1/NDC80/ORC1/CDC6/EZH2/FBXO5/TTK/CENPF/CCNB1/TICRR/CHEK1/BUB1B/DONSON/MAD2L1/PLK1/BUB1/CDK1/AURKB/BLM	20
BP	GO:0010389	regulation of G2/M transition of mitotic cell cycle	16/141	97/18800	1.99e-17	4.95e-16	3.6e-16	ORC1/AURKA/CDC6/FBXO5/CENPF/KIF14/CCNB1/TICRR/CHEK1/CDC25C/DONSON/CDC25A/PLK1/CDK1/AURKB/BLM	16
BP	GO:0008608	attachment of spindle microtubules to kinetochore	12/141	37/18800	3.1e-17	7.58e-16	5.52e-16	SPAG5/NDC80/NEK2/KNSTRN/SGO1/CCNB1/CENPE/KIF2C/NUF2/SPC25/SPC24/AURKB	12
BP	GO:0006270	DNA replication initiation	12/141	38/18800	4.51e-17	1.08e-15	7.87e-16	MCM10/MCM2/MCM6/ORC1/ORC6/CDC45/CDC6/MCM4/MCM3/TICRR/MCM7/GINS3	12
BP	GO:0045930	negative regulation of mitotic cell cycle	21/141	234/18800	5.97e-17	1.4e-15	1.02e-15	TRIP13/GTSE1/NDC80/ORC1/CDC6/EZH2/FBXO5/TTK/CENPF/CCNB1/TICRR/CHEK1/EME1/BUB1B/DONSON/MAD2L1/PLK1/BUB1/CDK1/AURKB/BLM	21
BP	GO:1902749	regulation of cell cycle G2/M phase transition	16/141	108/18800	1.19e-16	2.74e-15	2e-15	ORC1/AURKA/CDC6/FBXO5/CENPF/KIF14/CCNB1/TICRR/CHEK1/CDC25C/DONSON/CDC25A/PLK1/CDK1/AURKB/BLM	16
BP	GO:0032508	DNA duplex unwinding	15/141	90/18800	1.77e-16	4.01e-15	2.92e-15	RAD51/POLQ/MCM2/MCM6/RAD54L/CDC45/GINS1/MCM4/MCM3/DSCC1/RFC4/MCM7/GINS3/ERCC6L/BLM	15
BP	GO:0061982	meiosis I cell cycle process	17/141	136/18800	2.43e-16	5.14e-15	3.74e-15	RAD51/TRIP13/NDC80/RAD54L/AURKA/RAD51AP1/FBXO5/MND1/CKS2/SGO1/ESPL1/EME1/CCNB2/CDC25C/CDC25A/PTTG1/PLK1	17
BP	GO:0006268	DNA unwinding involved in DNA replication	10/141	22/18800	2.44e-16	5.14e-15	3.74e-15	RAD51/MCM2/MCM6/CDC45/GINS1/MCM4/MCM3/MCM7/GINS3/BLM	10
BP	GO:0033046	negative regulation of sister chromatid segregation	12/141	43/18800	2.47e-16	5.14e-15	3.74e-15	TRIP13/NDC80/FBXO5/TTK/CENPF/CCNB1/BUB1B/MAD2L1/PTTG1/PLK1/BUB1/AURKB	12
BP	GO:0033048	negative regulation of mitotic sister chromatid segregation	12/141	43/18800	2.47e-16	5.14e-15	3.74e-15	TRIP13/NDC80/FBXO5/TTK/CENPF/CCNB1/BUB1B/MAD2L1/PTTG1/PLK1/BUB1/AURKB	12
BP	GO:2000816	negative regulation of mitotic sister chromatid separation	12/141	43/18800	2.47e-16	5.14e-15	3.74e-15	TRIP13/NDC80/FBXO5/TTK/CENPF/CCNB1/BUB1B/MAD2L1/PTTG1/PLK1/BUB1/AURKB	12
BP	GO:0051985	negative regulation of chromosome segregation	12/141	45/18800	4.58e-16	9.2e-15	6.7e-15	TRIP13/NDC80/FBXO5/TTK/CENPF/CCNB1/BUB1B/MAD2L1/PTTG1/PLK1/BUB1/AURKB	12
BP	GO:1905819	negative regulation of chromosome separation	12/141	45/18800	4.58e-16	9.2e-15	6.7e-15	TRIP13/NDC80/FBXO5/TTK/CENPF/CCNB1/BUB1B/MAD2L1/PTTG1/PLK1/BUB1/AURKB	12
BP	GO:0032392	DNA geometric change	15/141	96/18800	4.87e-16	9.64e-15	7.02e-15	RAD51/POLQ/MCM2/MCM6/RAD54L/CDC45/GINS1/MCM4/MCM3/DSCC1/RFC4/MCM7/GINS3/ERCC6L/BLM	15
BP	GO:0033047	regulation of mitotic sister chromatid segregation	12/141	46/18800	6.16e-16	1.2e-14	8.73e-15	TRIP13/NDC80/FBXO5/TTK/CENPF/CCNB1/BUB1B/MAD2L1/PTTG1/PLK1/BUB1/AURKB	12
BP	GO:0045839	negative regulation of mitotic nuclear division	12/141	48/18800	1.09e-15	2.09e-14	1.52e-14	TRIP13/NDC80/FBXO5/TTK/CENPF/CCNB1/CHEK1/BUB1B/MAD2L1/PLK1/BUB1/AURKB	12
BP	GO:0071103	DNA conformation change	15/141	103/18800	1.45e-15	2.75e-14	2e-14	RAD51/POLQ/MCM2/MCM6/RAD54L/CDC45/GINS1/MCM4/MCM3/DSCC1/RFC4/MCM7/GINS3/ERCC6L/BLM	15
BP	GO:2001251	negative regulation of chromosome organization	14/141	89/18800	4.36e-15	8.11e-14	5.91e-14	TRIP13/MCM2/NDC80/FBXO5/TTK/CENPF/CCNB1/ESPL1/BUB1B/MAD2L1/PTTG1/PLK1/BUB1/AURKB	14
BP	GO:0045841	negative regulation of mitotic metaphase/anaphase transition	11/141	40/18800	5.46e-15	1e-13	7.28e-14	TRIP13/NDC80/FBXO5/TTK/CENPF/CCNB1/BUB1B/MAD2L1/PLK1/BUB1/AURKB	11
BP	GO:0051784	negative regulation of nuclear division	12/141	55/18800	6.56e-15	1.18e-13	8.62e-14	TRIP13/NDC80/FBXO5/TTK/CENPF/CCNB1/CHEK1/BUB1B/MAD2L1/PLK1/BUB1/AURKB	12
BP	GO:1902100	negative regulation of metaphase/anaphase transition of cell cycle	11/141	42/18800	9.98e-15	1.78e-13	1.29e-13	TRIP13/NDC80/FBXO5/TTK/CENPF/CCNB1/BUB1B/MAD2L1/PLK1/BUB1/AURKB	11
BP	GO:0051052	regulation of DNA metabolic process	25/141	472/18800	1.29e-14	2.26e-13	1.65e-13	DBF4/RAD51/POLQ/CDC6/GINS1/FOXM1/RAD51AP1/FBXO5/NEK2/AUNIP/E2F8/PCNA/DSCC1/TICRR/CCNA2/CHEK1/CCT5/DONSON/RFC4/CDK1/AURKB/FANCB/GINS3/KPNA2/BLM	25
BP	GO:0000910	cytokinesis	17/141	174/18800	1.6e-14	2.76e-13	2.01e-13	ANLN/AURKA/KIF4A/CDC6/KIF20A/CENPA/STMN1/KIF14/E2F8/ESPL1/NUSAP1/KIF23/CEP55/INCENP/PLK1/AURKB/PRC1	17
BP	GO:1902969	mitotic DNA replication	8/141	14/18800	2.37e-14	4.04e-13	2.94e-13	RAD51/MCM2/MCM6/CDC45/GINS1/MCM4/MCM3/GINS3	8
BP	GO:0007127	meiosis I	15/141	130/18800	5.08e-14	8.55e-13	6.23e-13	RAD51/TRIP13/NDC80/RAD54L/AURKA/RAD51AP1/FBXO5/MND1/CKS2/SGO1/ESPL1/EME1/CCNB2/PTTG1/PLK1	15
BP	GO:0007080	mitotic metaphase plate congression	11/141	51/18800	1.05e-13	1.74e-12	1.27e-12	NDC80/KIF14/KIF18A/CCNB1/CDCA8/CENPE/KIF2C/NUF2/CDCA5/AURKB/KIFC1	11
BP	GO:0090307	mitotic spindle assembly	12/141	69/18800	1.21e-13	1.98e-12	1.44e-12	TPX2/KIF4A/MYBL2/CDC20/NEK2/KIF23/KIF11/KIF15/PLK1/AURKB/PRC1/KIFC1	12
BP	GO:0090329	regulation of DNA-templated DNA replication	11/141	52/18800	1.32e-13	2.14e-12	1.56e-12	DBF4/GINS1/FBXO5/E2F8/PCNA/DSCC1/TICRR/DONSON/RFC4/GINS3/BLM	11
BP	GO:0007094	mitotic spindle assembly checkpoint signaling	10/141	38/18800	1.61e-13	2.51e-12	1.83e-12	TRIP13/NDC80/TTK/CENPF/CCNB1/BUB1B/MAD2L1/PLK1/BUB1/AURKB	10
BP	GO:0071173	spindle assembly checkpoint signaling	10/141	38/18800	1.61e-13	2.51e-12	1.83e-12	TRIP13/NDC80/TTK/CENPF/CCNB1/BUB1B/MAD2L1/PLK1/BUB1/AURKB	10
BP	GO:0071174	mitotic spindle checkpoint signaling	10/141	38/18800	1.61e-13	2.51e-12	1.83e-12	TRIP13/NDC80/TTK/CENPF/CCNB1/BUB1B/MAD2L1/PLK1/BUB1/AURKB	10
BP	GO:0006302	double-strand break repair	19/141	273/18800	2.07e-13	3.19e-12	2.32e-12	RAD51/POLQ/TRIP13/MCM2/MCM6/RAD54L/CDC45/MCM4/FOXM1/RAD51AP1/MCM3/AUNIP/CDCA5/CHEK1/EME1/MCM7/FEN1/FANCB/BLM	19
BP	GO:0031577	spindle checkpoint signaling	10/141	39/18800	2.15e-13	3.27e-12	2.38e-12	TRIP13/NDC80/TTK/CENPF/CCNB1/BUB1B/MAD2L1/PLK1/BUB1/AURKB	10
BP	GO:0006310	DNA recombination	20/141	324/18800	4.36e-13	6.54e-12	4.76e-12	RAD51/POLQ/TRIP13/MCM2/MCM6/RAD54L/CDC45/MCM4/RAD51AP1/MCM3/MND1/AUNIP/CHEK1/EME1/MCM7/FEN1/EXO1/FANCB/KPNA2/BLM	20
BP	GO:1901989	positive regulation of cell cycle phase transition	14/141	123/18800	4.44e-13	6.59e-12	4.8e-12	CDC6/FAM83D/EZH2/FBXO5/STIL/DLGAP5/CCNB1/ESPL1/CDCA5/CDC25C/CDC25A/CDK1/RRM2/UBE2C	14
BP	GO:0034508	centromere complex assembly	9/141	31/18800	1.02e-12	1.49e-11	1.09e-11	CENPI/OIP5/CENPA/CENPF/HJURP/DLGAP5/CENPO/CENPE/CENPN	9
BP	GO:0006275	regulation of DNA replication	14/141	131/18800	1.07e-12	1.55e-11	1.13e-11	DBF4/CDC6/GINS1/FBXO5/E2F8/PCNA/DSCC1/TICRR/CCNA2/DONSON/RFC4/CDK1/GINS3/BLM	14
BP	GO:0000724	double-strand break repair via homologous recombination	15/141	162/18800	1.34e-12	1.91e-11	1.39e-11	RAD51/POLQ/MCM2/MCM6/RAD54L/CDC45/MCM4/RAD51AP1/MCM3/AUNIP/CHEK1/MCM7/FEN1/FANCB/BLM	15
BP	GO:0000725	recombinational repair	15/141	164/18800	1.6e-12	2.26e-11	1.65e-11	RAD51/POLQ/MCM2/MCM6/RAD54L/CDC45/MCM4/RAD51AP1/MCM3/AUNIP/CHEK1/MCM7/FEN1/FANCB/BLM	15
BP	GO:0007143	female meiotic nuclear division	9/141	33/18800	1.92e-12	2.69e-11	1.96e-11	TRIP13/NDC80/AURKA/FBXO5/TTK/MASTL/NCAPH/CCNB2/PLK1	9
BP	GO:0051656	establishment of organelle localization	21/141	404/18800	2.96e-12	4.1e-11	2.99e-11	SPAG5/NDC80/FAM83D/CENPA/CENPF/KIF14/KIF18A/DLGAP5/CCNB1/CDCA8/ESPL1/NUSAP1/CENPE/KIF2C/NUF2/CDCA5/INCENP/MAD2L1/PLK1/AURKB/KIFC1	21
BP	GO:0000281	mitotic cytokinesis	11/141	71/18800	4.96e-12	6.79e-11	4.95e-11	ANLN/KIF4A/KIF20A/CENPA/STMN1/ESPL1/NUSAP1/KIF23/CEP55/INCENP/PLK1	11
BP	GO:0061640	cytoskeleton-dependent cytokinesis	12/141	100/18800	1.18e-11	1.58e-10	1.15e-10	ANLN/KIF4A/KIF20A/CENPA/STMN1/ESPL1/NUSAP1/KIF23/CEP55/INCENP/PLK1/AURKB	12
BP	GO:1901992	positive regulation of mitotic cell cycle phase transition	12/141	100/18800	1.18e-11	1.58e-10	1.15e-10	CDC6/FBXO5/STIL/DLGAP5/CCNB1/ESPL1/CDCA5/CDC25C/CDC25A/CDK1/RRM2/UBE2C	12
BP	GO:0007062	sister chromatid cohesion	10/141	63/18800	3.72e-11	4.93e-10	3.59e-10	CDC20/SGO1/ESPL1/DSCC1/CDCA5/BUB1B/PLK1/FEN1/BUB1/HASPIN	10
BP	GO:0031570	DNA integrity checkpoint signaling	12/141	123/18800	1.39e-10	1.83e-09	1.33e-09	GTSE1/ORC1/CDC45/CDC6/E2F1/TICRR/CHEK1/EME1/DONSON/PLK1/CDK1/BLM	12
BP	GO:0000727	double-strand break repair via break-induced replication	6/141	12/18800	1.42e-10	1.85e-09	1.35e-09	MCM2/MCM6/CDC45/MCM4/MCM3/MCM7	6
BP	GO:0045132	meiotic chromosome segregation	11/141	96/18800	1.46e-10	1.87e-09	1.36e-09	TRIP13/TTK/NCAPH/SGO1/ESPL1/NUF2/EME1/BUB1B/PTTG1/PLK1/BUB1	11
BP	GO:0000079	regulation of cyclin-dependent protein serine/threonine kinase activity	11/141	98/18800	1.83e-10	2.32e-09	1.69e-09	CDC6/CDKN3/CKS2/CCNB1/CCNA2/CCNB2/CDC25C/CDC25A/PLK1/CKS1B/BLM	11
BP	GO:0045931	positive regulation of mitotic cell cycle	12/141	128/18800	2.23e-10	2.8e-09	2.04e-09	CDC6/FBXO5/STIL/DLGAP5/CCNB1/ESPL1/CDCA5/CDC25C/CDC25A/CDK1/RRM2/UBE2C	12
BP	GO:1904029	regulation of cyclin-dependent protein kinase activity	11/141	101/18800	2.54e-10	3.14e-09	2.29e-09	CDC6/CDKN3/CKS2/CCNB1/CCNA2/CCNB2/CDC25C/CDC25A/PLK1/CKS1B/BLM	11
BP	GO:0051383	kinetochore organization	7/141	23/18800	2.55e-10	3.14e-09	2.29e-09	NDC80/CENPA/CENPF/DLGAP5/CENPE/NUF2/CENPN	7
BP	GO:0065004	protein-DNA complex assembly	14/141	203/18800	4.06e-10	4.96e-09	3.61e-09	RAD51/MCM2/CDC45/CENPI/OIP5/ASF1B/CENPA/CENPF/HJURP/DLGAP5/CENPO/CENPE/CHAF1B/CENPN	14
BP	GO:0000212	meiotic spindle organization	6/141	15/18800	7.57e-10	9.07e-09	6.61e-09	ASPM/NDC80/AURKA/FBXO5/ESPL1/CCNB2	6
BP	GO:0006271	DNA strand elongation involved in DNA replication	6/141	15/18800	7.57e-10	9.07e-09	6.61e-09	GINS1/MCM4/MCM3/PCNA/RFC4/MCM7	6
BP	GO:0044774	mitotic DNA integrity checkpoint signaling	10/141	85/18800	7.91e-10	9.39e-09	6.84e-09	GTSE1/ORC1/CDC6/TICRR/CHEK1/EME1/DONSON/PLK1/CDK1/BLM	10
BP	GO:0010972	negative regulation of G2/M transition of mitotic cell cycle	9/141	62/18800	8.4e-10	9.88e-09	7.19e-09	ORC1/CDC6/TICRR/CHEK1/DONSON/PLK1/CDK1/AURKB/BLM	9
BP	GO:1902750	negative regulation of cell cycle G2/M phase transition	9/141	64/18800	1.13e-09	1.31e-08	9.55e-09	ORC1/CDC6/TICRR/CHEK1/DONSON/PLK1/CDK1/AURKB/BLM	9
BP	GO:0051054	positive regulation of DNA metabolic process	15/141	263/18800	1.31e-09	1.51e-08	1.1e-08	DBF4/RAD51/GINS1/FOXM1/RAD51AP1/NEK2/E2F8/PCNA/DSCC1/CCT5/RFC4/CDK1/AURKB/FANCB/GINS3	15
BP	GO:0010639	negative regulation of organelle organization	17/141	356/18800	1.49e-09	1.7e-08	1.24e-08	TRIP13/MCM2/NDC80/TPX2/FBXO5/TTK/STMN1/CENPF/CCNB1/ESPL1/CHEK1/BUB1B/MAD2L1/PTTG1/PLK1/BUB1/AURKB	17
BP	GO:0051302	regulation of cell division	13/141	186/18800	1.5e-09	1.7e-08	1.24e-08	ASPM/AURKA/ORC6/CDC6/KIF20A/KIF14/E2F8/KIF23/PLK1/AURKB/KIF18B/BLM/PRC1	13
BP	GO:0034502	protein localization to chromosome	10/141	93/18800	1.94e-09	2.18e-08	1.59e-08	NDC80/EZH2/TTK/CENPA/CDCA5/CCT5/PLK1/CDK1/HASPIN/AURKB	10
BP	GO:0044818	mitotic G2/M transition checkpoint	8/141	48/18800	2.4e-09	2.67e-08	1.95e-08	ORC1/CDC6/TICRR/CHEK1/DONSON/PLK1/CDK1/BLM	8
BP	GO:0071824	protein-DNA complex subunit organization	14/141	237/18800	3.05e-09	3.37e-08	2.45e-08	RAD51/MCM2/CDC45/CENPI/OIP5/ASF1B/CENPA/CENPF/HJURP/DLGAP5/CENPO/CENPE/CHAF1B/CENPN	14
BP	GO:0051445	regulation of meiotic cell cycle	8/141	51/18800	3.98e-09	4.34e-08	3.16e-08	ASPM/TRIP13/RAD51AP1/FBXO5/TTK/CDC20/CDC25C/CDC25A	8
BP	GO:0007076	mitotic chromosome condensation	6/141	19/18800	4e-09	4.34e-08	3.16e-08	NCAPD2/NCAPG/NCAPH/NUSAP1/CDCA5/PLK1	6
BP	GO:0044771	meiotic cell cycle phase transition	5/141	12/18800	1.68e-08	1.79e-07	1.3e-07	NDC80/TTK/CCNB2/CDC25C/CDC25A	5
BP	GO:0051255	spindle midzone assembly	5/141	12/18800	1.68e-08	1.79e-07	1.3e-07	KIF4A/KIF23/INCENP/AURKB/PRC1	5
BP	GO:1904666	regulation of ubiquitin protein ligase activity	6/141	24/18800	1.93e-08	2.03e-07	1.48e-07	FBXO5/CDC20/MASTL/MAD2L1/PLK1/UBE2C	6
BP	GO:0071459	protein localization to chromosome, centromeric region	6/141	25/18800	2.52e-08	2.64e-07	1.92e-07	NDC80/TTK/CENPA/CDK1/HASPIN/AURKB	6
BP	GO:0071897	DNA biosynthetic process	12/141	194/18800	2.59e-08	2.69e-07	1.96e-07	POLQ/GINS1/NEK2/CENPF/PCNA/DSCC1/CHEK1/CCT5/RFC4/TYMS/AURKB/GINS3	12
BP	GO:0032465	regulation of cytokinesis	9/141	91/18800	2.7e-08	2.7e-07	1.97e-07	AURKA/CDC6/KIF20A/KIF14/E2F8/KIF23/PLK1/AURKB/PRC1	9
BP	GO:0007144	female meiosis I	5/141	13/18800	2.71e-08	2.7e-07	1.97e-07	TRIP13/NDC80/AURKA/FBXO5/CCNB2	5
BP	GO:0051988	regulation of attachment of spindle microtubules to kinetochore	5/141	13/18800	2.71e-08	2.7e-07	1.97e-07	SPAG5/NEK2/KNSTRN/CCNB1/AURKB	5
BP	GO:1900262	regulation of DNA-directed DNA polymerase activity	5/141	13/18800	2.71e-08	2.7e-07	1.97e-07	GINS1/PCNA/DSCC1/RFC4/GINS3	5
BP	GO:1900264	positive regulation of DNA-directed DNA polymerase activity	5/141	13/18800	2.71e-08	2.7e-07	1.97e-07	GINS1/PCNA/DSCC1/RFC4/GINS3	5
BP	GO:0007098	centrosome cycle	10/141	131/18800	5.44e-08	5.38e-07	3.92e-07	WDR62/NDC80/AURKA/NEK2/STIL/SGO1/KIF11/CHEK1/PLK1/CDK1	10
BP	GO:0051315	attachment of mitotic spindle microtubules to kinetochore	5/141	15/18800	6.25e-08	6.13e-07	4.46e-07	NDC80/CENPE/KIF2C/NUF2/AURKB	5
BP	GO:0044843	cell cycle G1/S phase transition	13/141	255/18800	6.57e-08	6.39e-07	4.66e-07	DBF4/GTSE1/CDC6/CDKN3/E2F1/FAM83D/EZH2/KIF14/STIL/CCNA2/CDC25A/RRM2/IQGAP3	13
BP	GO:2000573	positive regulation of DNA biosynthetic process	8/141	73/18800	7.31e-08	7.06e-07	5.14e-07	GINS1/NEK2/PCNA/DSCC1/CCT5/RFC4/AURKB/GINS3	8
BP	GO:0030261	chromosome condensation	7/141	49/18800	7.59e-08	7.27e-07	5.3e-07	NCAPD2/NCAPG/NCAPH/NUSAP1/CDCA5/PLK1/CDK1	7
BP	GO:0031023	microtubule organizing center organization	10/141	145/18800	1.42e-07	1.35e-06	9.86e-07	WDR62/NDC80/AURKA/NEK2/STIL/SGO1/KIF11/CHEK1/PLK1/CDK1	10
BP	GO:0044773	mitotic DNA damage checkpoint signaling	8/141	81/18800	1.66e-07	1.57e-06	1.14e-06	GTSE1/TICRR/CHEK1/EME1/DONSON/PLK1/CDK1/BLM	8
BP	GO:0051653	spindle localization	7/141	55/18800	1.73e-07	1.62e-06	1.18e-06	ASPM/NDC80/CENPA/ESPL1/NUSAP1/MAD2L1/PLK1	7
BP	GO:0051382	kinetochore assembly	5/141	18/18800	1.75e-07	1.62e-06	1.18e-06	CENPA/CENPF/DLGAP5/CENPE/CENPN	5
BP	GO:0051782	negative regulation of cell division	5/141	18/18800	1.75e-07	1.62e-06	1.18e-06	ASPM/ORC6/E2F8/AURKB/BLM	5
BP	GO:0051438	regulation of ubiquitin-protein transferase activity	7/141	56/18800	1.96e-07	1.8e-06	1.31e-06	FBXO5/CDC20/MASTL/BUB1B/MAD2L1/PLK1/UBE2C	7
BP	GO:0000077	DNA damage checkpoint signaling	9/141	115/18800	2.08e-07	1.89e-06	1.38e-06	GTSE1/E2F1/TICRR/CHEK1/EME1/DONSON/PLK1/CDK1/BLM	9
BP	GO:0007095	mitotic G2 DNA damage checkpoint signaling	6/141	35/18800	2.17e-07	1.95e-06	1.42e-06	TICRR/CHEK1/DONSON/PLK1/CDK1/BLM	6
BP	GO:0040001	establishment of mitotic spindle localization	6/141	35/18800	2.17e-07	1.95e-06	1.42e-06	NDC80/CENPA/ESPL1/NUSAP1/MAD2L1/PLK1	6
BP	GO:0034501	protein localization to kinetochore	5/141	19/18800	2.36e-07	2.09e-06	1.52e-06	NDC80/TTK/CDK1/HASPIN/AURKB	5
BP	GO:1903083	protein localization to condensed chromosome	5/141	19/18800	2.36e-07	2.09e-06	1.52e-06	NDC80/TTK/CDK1/HASPIN/AURKB	5
BP	GO:2000278	regulation of DNA biosynthetic process	9/141	119/18800	2.79e-07	2.45e-06	1.78e-06	GINS1/NEK2/PCNA/DSCC1/CHEK1/CCT5/RFC4/AURKB/GINS3	9
BP	GO:0022616	DNA strand elongation	6/141	37/18800	3.07e-07	2.68e-06	1.95e-06	GINS1/MCM4/MCM3/PCNA/RFC4/MCM7	6
BP	GO:0007292	female gamete generation	10/141	158/18800	3.18e-07	2.75e-06	2e-06	ASPM/TRIP13/NDC80/AURKA/FBXO5/TTK/MASTL/NCAPH/CCNB2/PLK1	10
BP	GO:0032886	regulation of microtubule-based process	12/141	249/18800	3.94e-07	3.38e-06	2.46e-06	TACC3/WDR62/SPAG5/AURKA/TPX2/STMN1/KIF18A/STIL/SKA1/KIF15/SKA3/PLK1	12
BP	GO:0051231	spindle elongation	4/141	10/18800	6.15e-07	5.25e-06	3.82e-06	KIF4A/KIF23/AURKB/PRC1	4
BP	GO:0042770	signal transduction in response to DNA damage	10/141	174/18800	7.74e-07	6.56e-06	4.78e-06	GTSE1/E2F1/FOXM1/TICRR/CHEK1/EME1/DONSON/PLK1/CDK1/BLM	10
BP	GO:0071900	regulation of protein serine/threonine kinase activity	14/141	372/18800	8.23e-07	6.93e-06	5.05e-06	DBF4/CDC6/CDKN3/EZH2/CKS2/CCNB1/CCNA2/INCENP/CCNB2/CDC25C/CDC25A/PLK1/CKS1B/BLM	14
BP	GO:0007135	meiosis II	4/141	11/18800	9.6e-07	7.93e-06	5.77e-06	MASTL/SGO1/BUB1B/BUB1	4
BP	GO:0061983	meiosis II cell cycle process	4/141	11/18800	9.6e-07	7.93e-06	5.77e-06	MASTL/SGO1/BUB1B/BUB1	4
BP	GO:1904668	positive regulation of ubiquitin protein ligase activity	4/141	11/18800	9.6e-07	7.93e-06	5.77e-06	CDC20/MASTL/PLK1/UBE2C	4
BP	GO:0000082	G1/S transition of mitotic cell cycle	11/141	225/18800	1.06e-06	8.72e-06	6.35e-06	DBF4/GTSE1/CDC6/CDKN3/E2F1/EZH2/KIF14/STIL/CDC25A/RRM2/IQGAP3	11
BP	GO:0070192	chromosome organization involved in meiotic cell cycle	7/141	72/18800	1.13e-06	9.18e-06	6.69e-06	NCAPD2/RAD51/TRIP13/NCAPH/SGO1/BUB1B/BUB1	7
BP	GO:0007064	mitotic sister chromatid cohesion	5/141	28/18800	1.89e-06	1.52e-05	1.11e-05	CDC20/SGO1/DSCC1/CDCA5/HASPIN	5
BP	GO:0010971	positive regulation of G2/M transition of mitotic cell cycle	5/141	28/18800	1.89e-06	1.52e-05	1.11e-05	FBXO5/CCNB1/CDC25C/CDC25A/CDK1	5
BP	GO:0051293	establishment of spindle localization	6/141	50/18800	1.94e-06	1.55e-05	1.13e-05	NDC80/CENPA/ESPL1/NUSAP1/MAD2L1/PLK1	6
BP	GO:0070507	regulation of microtubule cytoskeleton organization	9/141	152/18800	2.2e-06	1.74e-05	1.27e-05	TACC3/SPAG5/TPX2/STMN1/KIF18A/SKA1/KIF15/SKA3/PLK1	9
BP	GO:0007100	mitotic centrosome separation	4/141	14/18800	2.86e-06	2.26e-05	1.64e-05	AURKA/NEK2/KIF11/CHEK1	4
BP	GO:1902751	positive regulation of cell cycle G2/M phase transition	5/141	31/18800	3.21e-06	2.52e-05	1.83e-05	FBXO5/CCNB1/CDC25C/CDC25A/CDK1	5
BP	GO:0032200	telomere organization	9/141	162/18800	3.72e-06	2.89e-05	2.11e-05	RAD51/EZH2/NEK2/PCNA/CCT5/FEN1/EXO1/AURKB/BLM	9
BP	GO:0051299	centrosome separation	4/141	15/18800	3.88e-06	3e-05	2.19e-05	AURKA/NEK2/KIF11/CHEK1	4
BP	GO:0031109	microtubule polymerization or depolymerization	8/141	123/18800	4.09e-06	3.14e-05	2.29e-05	TPX2/FBXO5/STMN1/KIF18A/KIF2C/SKA1/SKA3/KIF18B	8
BP	GO:0007131	reciprocal meiotic recombination	6/141	57/18800	4.24e-06	3.22e-05	2.34e-05	RAD51/TRIP13/RAD54L/RAD51AP1/MND1/EME1	6
BP	GO:0140527	reciprocal homologous recombination	6/141	57/18800	4.24e-06	3.22e-05	2.34e-05	RAD51/TRIP13/RAD54L/RAD51AP1/MND1/EME1	6
BP	GO:2001252	positive regulation of chromosome organization	7/141	89/18800	4.74e-06	3.58e-05	2.61e-05	NCAPD2/NCAPG/NEK2/NCAPH/CCT5/FEN1/AURKB	7
BP	GO:0035825	homologous recombination	6/141	59/18800	5.2e-06	3.9e-05	2.84e-05	RAD51/TRIP13/RAD54L/RAD51AP1/MND1/EME1	6
BP	GO:0000076	DNA replication checkpoint signaling	4/141	17/18800	6.69e-06	4.99e-05	3.63e-05	ORC1/CDC45/CDC6/TICRR	4
BP	GO:0000723	telomere maintenance	8/141	132/18800	6.91e-06	5.12e-05	3.73e-05	RAD51/NEK2/PCNA/CCT5/FEN1/EXO1/AURKB/BLM	8
BP	GO:2000241	regulation of reproductive process	9/141	176/18800	7.3e-06	5.38e-05	3.92e-05	ASPM/TRIP13/AURKA/RAD51AP1/FBXO5/TTK/CDC20/CDC25C/CDC25A	9
BP	GO:0031100	animal organ regeneration	6/141	65/18800	9.18e-06	6.73e-05	4.9e-05	AURKA/EZH2/PCNA/CCNA2/CDK1/TYMS	6
BP	GO:0051053	negative regulation of DNA metabolic process	8/141	148/18800	1.6e-05	0.000116433	8.48e-05	POLQ/CDC6/FBXO5/AUNIP/CHEK1/DONSON/FANCB/BLM	8
BP	GO:0007063	regulation of sister chromatid cohesion	4/141	21/18800	1.64e-05	0.000119041	8.67e-05	ESPL1/CDCA5/FEN1/BUB1	4
BP	GO:0090224	regulation of spindle organization	5/141	43/18800	1.69e-05	0.000121828	8.87e-05	TACC3/SPAG5/TPX2/KIF15/PLK1	5
BP	GO:0010638	positive regulation of organelle organization	14/141	487/18800	1.82e-05	0.000130538	9.51e-05	NCAPD2/SPAG5/AURKA/NCAPG/RAD51AP1/NEK2/NCAPH/STIL/DLGAP5/ESPL1/NUSAP1/CCT5/FEN1/AURKB	14
BP	GO:2000779	regulation of double-strand break repair	7/141	110/18800	1.92e-05	0.000136859	9.97e-05	RAD51/POLQ/FOXM1/RAD51AP1/AUNIP/CHEK1/FANCB	7
BP	GO:0006282	regulation of DNA repair	8/141	152/18800	1.94e-05	0.000137261	0.0001	RAD51/POLQ/FOXM1/RAD51AP1/AUNIP/PCNA/CHEK1/FANCB	8
BP	GO:0051444	negative regulation of ubiquitin-protein transferase activity	4/141	22/18800	2e-05	0.000140563	0.000102361	FBXO5/CDC20/BUB1B/MAD2L1	4
BP	GO:0007019	microtubule depolymerization	5/141	46/18800	2.37e-05	0.000165596	0.000120591	TPX2/STMN1/KIF18A/KIF2C/KIF18B	5
BP	GO:0045005	DNA-templated DNA replication maintenance of fidelity	5/141	49/18800	3.23e-05	0.00022498	0.000163836	RAD51/PCNA/EME1/DONSON/BLM	5
BP	GO:0051307	meiotic chromosome separation	4/141	25/18800	3.39e-05	0.000234886	0.00017105	TTK/NCAPH/ESPL1/EME1	4
BP	GO:0007018	microtubule-based movement	12/141	395/18800	4.36e-05	0.000300428	0.000218779	KIF4A/KIF20A/KIF14/KIF18A/DLGAP5/KIF23/KIF11/CENPE/KIF2C/KIF15/KIF18B/KIFC1	12
BP	GO:0072698	protein localization to microtubule cytoskeleton	5/141	53/18800	4.75e-05	0.00031943	0.000232617	SPAG5/AURKA/FAM83D/TTK/STIL	5
BP	GO:0033314	mitotic DNA replication checkpoint signaling	3/141	10/18800	4.77e-05	0.00031943	0.000232617	ORC1/CDC6/TICRR	3
BP	GO:0045144	meiotic sister chromatid segregation	3/141	10/18800	4.77e-05	0.00031943	0.000232617	SGO1/BUB1B/BUB1	3
BP	GO:0051177	meiotic sister chromatid cohesion	3/141	10/18800	4.77e-05	0.00031943	0.000232617	SGO1/BUB1B/BUB1	3
BP	GO:1901993	regulation of meiotic cell cycle phase transition	3/141	10/18800	4.77e-05	0.00031943	0.000232617	TTK/CDC25C/CDC25A	3
BP	GO:0022412	cellular process involved in reproduction in multicellular organism	12/141	406/18800	5.68e-05	0.000378718	0.000275792	ASPM/TRIP13/NDC80/AURKA/FBXO5/TTK/MASTL/NCAPH/KIF18A/CCNB2/PLK1/FANCA	12
BP	GO:0000018	regulation of DNA recombination	7/141	131/18800	5.92e-05	0.000392108	0.000285543	RAD51/POLQ/RAD51AP1/CHEK1/FANCB/KPNA2/BLM	7
BP	GO:0097421	liver regeneration	4/141	29/18800	6.22e-05	0.000410343	0.000298822	AURKA/EZH2/PCNA/TYMS	4
BP	GO:0060623	regulation of chromosome condensation	3/141	11/18800	6.52e-05	0.000427607	0.000311394	NCAPD2/NCAPG/NCAPH	3
BP	GO:0044380	protein localization to cytoskeleton	5/141	57/18800	6.76e-05	0.000441239	0.000321321	SPAG5/AURKA/FAM83D/TTK/STIL	5
BP	GO:0000132	establishment of mitotic spindle orientation	4/141	30/18800	7.14e-05	0.00046337	0.000337438	NDC80/CENPA/MAD2L1/PLK1	4
BP	GO:0051785	positive regulation of nuclear division	5/141	59/18800	7.99e-05	0.000515875	0.000375673	AURKA/RAD51AP1/DLGAP5/ESPL1/NUSAP1	5
BP	GO:0045737	positive regulation of cyclin-dependent protein serine/threonine kinase activity	4/141	31/18800	8.15e-05	0.000523479	0.000381211	CDC6/CKS2/CCNB1/CKS1B	4
BP	GO:0071478	cellular response to radiation	8/141	187/18800	8.47e-05	0.000540917	0.000393909	RAD51/RAD51AP1/PCNA/CHEK1/CDC25A/PBK/AURKB/BLM	8
BP	GO:0070601	centromeric sister chromatid cohesion	3/141	12/18800	8.65e-05	0.000549654	0.000400272	SGO1/BUB1B/BUB1	3
BP	GO:1902806	regulation of cell cycle G1/S phase transition	8/141	188/18800	8.79e-05	0.00055573	0.000404696	GTSE1/CDC6/E2F1/FAM83D/EZH2/KIF14/STIL/RRM2	8
BP	GO:0008156	negative regulation of DNA replication	4/141	32/18800	9.26e-05	0.000574079	0.000418058	CDC6/FBXO5/DONSON/BLM	4
BP	GO:0040020	regulation of meiotic nuclear division	4/141	32/18800	9.26e-05	0.000574079	0.000418058	TRIP13/RAD51AP1/FBXO5/CDC20	4
BP	GO:0051443	positive regulation of ubiquitin-protein transferase activity	4/141	32/18800	9.26e-05	0.000574079	0.000418058	CDC20/MASTL/PLK1/UBE2C	4
BP	GO:0051642	centrosome localization	4/141	32/18800	9.26e-05	0.000574079	0.000418058	ASPM/AURKA/DLGAP5/MAD2L1	4
BP	GO:2001020	regulation of response to DNA damage stimulus	9/141	246/18800	0.000101501	0.000626091	0.000455935	RAD51/POLQ/FOXM1/RAD51AP1/FBXO5/AUNIP/PCNA/CHEK1/FANCB	9
BP	GO:0061842	microtubule organizing center localization	4/141	33/18800	0.000104771	0.000643076	0.000468304	ASPM/AURKA/DLGAP5/MAD2L1	4
BP	GO:0045143	homologous chromosome segregation	5/141	65/18800	0.000127173	0.00077675	0.000565649	TRIP13/SGO1/ESPL1/PTTG1/PLK1	5
BP	GO:1904031	positive regulation of cyclin-dependent protein kinase activity	4/141	35/18800	0.000132512	0.000805415	0.000586523	CDC6/CKS2/CCNB1/CKS1B	4
BP	GO:1902808	positive regulation of cell cycle G1/S phase transition	5/141	66/18800	0.000136774	0.000827281	0.000602447	CDC6/FAM83D/EZH2/STIL/RRM2	5
BP	GO:0051984	positive regulation of chromosome segregation	3/141	14/18800	0.00014149	0.000851673	0.00062021	CDC6/CCNB1/AURKB	3
BP	GO:0051294	establishment of spindle orientation	4/141	36/18800	0.000148212	0.000883601	0.00064346	NDC80/CENPA/MAD2L1/PLK1	4
BP	GO:0071312	cellular response to alkaloid	4/141	36/18800	0.000148212	0.000883601	0.00064346	RAD51/CCNA2/CHEK1/BLM	4
BP	GO:2000104	negative regulation of DNA-templated DNA replication	3/141	15/18800	0.000175892	0.00104363	0.000759995	FBXO5/DONSON/BLM	3
BP	GO:0010569	regulation of double-strand break repair via homologous recombination	5/141	70/18800	0.000180838	0.00106789	0.000777662	RAD51/POLQ/RAD51AP1/CHEK1/FANCB	5
BP	GO:0032506	cytokinetic process	4/141	39/18800	0.000203379	0.00118972	0.000866383	ANLN/KIF20A/CEP55/AURKB	4
BP	GO:0060236	regulation of mitotic spindle organization	4/141	39/18800	0.000203379	0.00118972	0.000866383	TACC3/TPX2/KIF15/PLK1	4
BP	GO:2000045	regulation of G1/S transition of mitotic cell cycle	7/141	160/18800	0.000206466	0.00120213	0.000875423	GTSE1/CDC6/E2F1/EZH2/KIF14/STIL/RRM2	7
BP	GO:0051447	negative regulation of meiotic cell cycle	3/141	16/18800	0.000215295	0.00124771	0.000908614	TRIP13/FBXO5/TTK	3
BP	GO:0045740	positive regulation of DNA replication	4/141	40/18800	0.000224668	0.001296	0.000943782	DBF4/E2F8/PCNA/CDK1	4
BP	GO:0018107	peptidyl-threonine phosphorylation	6/141	115/18800	0.000230267	0.00132218	0.000962843	VRK1/TTK/CHEK1/PLK1/CDK1/HASPIN	6
BP	GO:0031297	replication fork processing	4/141	41/18800	0.000247516	0.0014147	0.00103022	RAD51/PCNA/EME1/BLM	4
BP	GO:0090231	regulation of spindle checkpoint	3/141	17/18800	0.000259997	0.00146586	0.00106748	NDC80/CCNB1/MAD2L1	3
BP	GO:0090266	regulation of mitotic cell cycle spindle assembly checkpoint	3/141	17/18800	0.000259997	0.00146586	0.00106748	NDC80/CCNB1/MAD2L1	3
BP	GO:1903504	regulation of mitotic spindle checkpoint	3/141	17/18800	0.000259997	0.00146586	0.00106748	NDC80/CCNB1/MAD2L1	3
BP	GO:0032467	positive regulation of cytokinesis	4/141	42/18800	0.000271987	0.00152656	0.00111168	CDC6/KIF14/KIF23/AURKB	4
BP	GO:0006284	base-excision repair	4/141	43/18800	0.000298149	0.00166324	0.00121121	POLQ/NEIL3/PCNA/FEN1	4
BP	GO:0072331	signal transduction by p53 class mediator	7/141	170/18800	0.00029901	0.00166324	0.00121121	E2F2/GTSE1/AURKA/E2F1/FOXM1/CHEK1/AURKB	7
BP	GO:0007096	regulation of exit from mitosis	3/141	18/18800	0.000310286	0.00171069	0.00124577	ANLN/CDCA5/UBE2C	3
BP	GO:0031145	anaphase-promoting complex-dependent catabolic process	3/141	18/18800	0.000310286	0.00171069	0.00124577	CDC20/PLK1/UBE2C	3
BP	GO:0045840	positive regulation of mitotic nuclear division	4/141	44/18800	0.000326066	0.00178977	0.00130336	AURKA/DLGAP5/ESPL1/NUSAP1	4
BP	GO:0018210	peptidyl-threonine modification	6/141	124/18800	0.000345885	0.00189023	0.00137651	VRK1/TTK/CHEK1/PLK1/CDK1/HASPIN	6
BP	GO:0048146	positive regulation of fibroblast proliferation	4/141	48/18800	0.000456657	0.00248469	0.00180941	CDC6/E2F1/CCNB1/CCNA2	4
BP	GO:0009314	response to radiation	11/141	438/18800	0.000472136	0.00255775	0.00186261	RAD51/RAD54L/RAD51AP1/PCNA/TICRR/CHEK1/CDC25A/PBK/FEN1/AURKB/BLM	11
BP	GO:0034644	cellular response to UV	5/141	88/18800	0.000525546	0.00283476	0.00206434	PCNA/CHEK1/CDC25A/PBK/AURKB	5
BP	GO:0045860	positive regulation of protein kinase activity	10/141	396/18800	0.000820358	0.00439066	0.00319739	DBF4/TPX2/CDC6/EZH2/KIF14/CKS2/CCNB1/CENPE/INCENP/CKS1B	10
BP	GO:0009411	response to UV	6/141	146/18800	0.000821046	0.00439066	0.00319739	PCNA/CHEK1/CDC25A/PBK/FEN1/AURKB	6
BP	GO:0051446	positive regulation of meiotic cell cycle	3/141	26/18800	0.000946193	0.00503828	0.003669	RAD51AP1/CDC25C/CDC25A	3
BP	GO:0071902	positive regulation of protein serine/threonine kinase activity	7/141	208/18800	0.000993016	0.0052651	0.00383418	DBF4/CDC6/EZH2/CKS2/CCNB1/INCENP/CKS1B	7
BP	GO:0001556	oocyte maturation	3/141	27/18800	0.00105865	0.00558932	0.00407028	TRIP13/AURKA/FBXO5	3
BP	GO:0031396	regulation of protein ubiquitination	7/141	213/18800	0.00113977	0.00599218	0.00436366	FBXO5/CDC20/MASTL/BUB1B/MAD2L1/PLK1/UBE2C	7
BP	GO:0090169	regulation of spindle assembly	3/141	29/18800	0.00130809	0.00684826	0.00498707	SPAG5/KIF15/PLK1	3
BP	GO:0010458	exit from mitosis	3/141	30/18800	0.0014455	0.00753598	0.00548789	ANLN/CDCA5/UBE2C	3
BP	GO:0021987	cerebral cortex development	5/141	112/18800	0.00155952	0.0080965	0.00589608	TACC3/ASPM/WDR62/KIF14/ARHGAP11B	5
BP	GO:0001824	blastocyst development	5/141	113/18800	0.00162203	0.00838609	0.00610696	GINS1/ASF1B/NEK2/CHEK1/RRM2	5
BP	GO:0021543	pallium development	6/141	169/18800	0.00174181	0.00888332	0.00646905	TACC3/ASPM/WDR62/EZH2/KIF14/ARHGAP11B	6
BP	GO:0036297	interstrand cross-link repair	3/141	32/18800	0.00174672	0.00888332	0.00646905	RAD51/NEIL3/RAD51AP1	3
BP	GO:0071168	protein localization to chromatin	3/141	32/18800	0.00174672	0.00888332	0.00646905	EZH2/CDCA5/PLK1	3
BP	GO:0071539	protein localization to centrosome	3/141	32/18800	0.00174672	0.00888332	0.00646905	SPAG5/AURKA/STIL	3
BP	GO:0051261	protein depolymerization	5/141	118/18800	0.00196255	0.00994039	0.00723884	TPX2/STMN1/KIF18A/KIF2C/KIF18B	5
BP	GO:0032212	positive regulation of telomere maintenance via telomerase	3/141	34/18800	0.00208442	0.0103887	0.00756534	NEK2/CCT5/AURKB	3
BP	GO:1901976	regulation of cell cycle checkpoint	3/141	34/18800	0.00208442	0.0103887	0.00756534	NDC80/CCNB1/MAD2L1	3
BP	GO:1905508	protein localization to microtubule organizing center	3/141	34/18800	0.00208442	0.0103887	0.00756534	SPAG5/AURKA/STIL	3
BP	GO:2000780	negative regulation of double-strand break repair	3/141	34/18800	0.00208442	0.0103887	0.00756534	POLQ/AUNIP/FANCB	3
BP	GO:0071482	cellular response to light stimulus	5/141	121/18800	0.00219039	0.0108734	0.00791829	PCNA/CHEK1/CDC25A/PBK/AURKB	5
BP	GO:0045738	negative regulation of DNA repair	3/141	36/18800	0.00246006	0.0121636	0.00885787	POLQ/AUNIP/FANCB	3
BP	GO:1903320	regulation of protein modification by small protein conjugation or removal	7/141	246/18800	0.00258359	0.0127239	0.00926588	FBXO5/CDC20/MASTL/BUB1B/MAD2L1/PLK1/UBE2C	7
BP	GO:0001701	in utero embryonic development	9/141	387/18800	0.00260714	0.0127636	0.00929479	GINS1/ASF1B/NEK2/STIL/E2F8/CCNB1/CHEK1/CCNB2/RRM2	9
BP	GO:0006334	nucleosome assembly	5/141	126/18800	0.00261214	0.0127636	0.00929479	MCM2/OIP5/ASF1B/HJURP/CHAF1B	5
BP	GO:1904358	positive regulation of telomere maintenance via telomere lengthening	3/141	37/18800	0.00266255	0.0129591	0.00943716	NEK2/CCT5/AURKB	3
BP	GO:0031055	chromatin remodeling at centromere	2/141	11/18800	0.00293864	0.0141286	0.0102888	OIP5/HJURP	2
BP	GO:0051081	nuclear membrane disassembly	2/141	11/18800	0.00293864	0.0141286	0.0102888	VRK1/PLK1	2
BP	GO:1901978	positive regulation of cell cycle checkpoint	2/141	11/18800	0.00293864	0.0141286	0.0102888	NDC80/MAD2L1	2
BP	GO:0048145	regulation of fibroblast proliferation	4/141	79/18800	0.00294819	0.0141286	0.0102888	CDC6/E2F1/CCNB1/CCNA2	4
BP	GO:0031099	regeneration	6/141	188/18800	0.00296833	0.0141707	0.0103194	AURKA/EZH2/PCNA/CCNA2/CDK1/TYMS	6
BP	GO:0071214	cellular response to abiotic stimulus	8/141	323/18800	0.0030612	0.0145029	0.0105614	RAD51/RAD51AP1/PCNA/CHEK1/CDC25A/PBK/AURKB/BLM	8
BP	GO:0104004	cellular response to environmental stimulus	8/141	323/18800	0.0030612	0.0145029	0.0105614	RAD51/RAD51AP1/PCNA/CHEK1/CDC25A/PBK/AURKB/BLM	8
BP	GO:0033674	positive regulation of kinase activity	10/141	476/18800	0.00318005	0.0150089	0.0109298	DBF4/TPX2/CDC6/EZH2/KIF14/CKS2/CCNB1/CENPE/INCENP/CKS1B	10
BP	GO:0010833	telomere maintenance via telomere lengthening	4/141	81/18800	0.00322722	0.015117	0.0110086	RAD51/NEK2/CCT5/AURKB	4
BP	GO:0048144	fibroblast proliferation	4/141	81/18800	0.00322722	0.015117	0.0110086	CDC6/E2F1/CCNB1/CCNA2	4
BP	GO:2001021	negative regulation of response to DNA damage stimulus	4/141	82/18800	0.00337326	0.0157419	0.0114636	POLQ/FBXO5/AUNIP/FANCB	4
BP	GO:0001889	liver development	5/141	134/18800	0.00340516	0.0158315	0.0115289	AURKA/EZH2/E2F8/PCNA/TYMS	5
BP	GO:0030397	membrane disassembly	2/141	12/18800	0.00350908	0.016134	0.0117492	VRK1/PLK1	2
BP	GO:0072711	cellular response to hydroxyurea	2/141	12/18800	0.00350908	0.016134	0.0117492	RAD51/BLM	2
BP	GO:1904667	negative regulation of ubiquitin protein ligase activity	2/141	12/18800	0.00350908	0.016134	0.0117492	FBXO5/MAD2L1	2
BP	GO:0031397	negative regulation of protein ubiquitination	4/141	84/18800	0.00367872	0.0168518	0.0122719	FBXO5/CDC20/BUB1B/MAD2L1	4
BP	GO:0061008	hepaticobiliary system development	5/141	137/18800	0.00374292	0.0170831	0.0124403	AURKA/EZH2/E2F8/PCNA/TYMS	5
BP	GO:2000243	positive regulation of reproductive process	4/141	85/18800	0.00383826	0.0174543	0.0127106	AURKA/RAD51AP1/CDC25C/CDC25A	4
BP	GO:0006997	nucleus organization	5/141	138/18800	0.00386066	0.0174923	0.0127383	VRK1/LMNB1/CHEK1/PLK1/CDK1	5
BP	GO:0001833	inner cell mass cell proliferation	2/141	13/18800	0.00412677	0.018563	0.013518	GINS1/CHEK1	2
BP	GO:0072710	response to hydroxyurea	2/141	13/18800	0.00412677	0.018563	0.013518	RAD51/BLM	2
BP	GO:0031110	regulation of microtubule polymerization or depolymerization	4/141	88/18800	0.00434489	0.0194638	0.014174	TPX2/STMN1/SKA1/SKA3	4
BP	GO:0010212	response to ionizing radiation	5/141	142/18800	0.00435826	0.0194638	0.014174	RAD51/RAD54L/RAD51AP1/TICRR/BLM	5
BP	GO:0061351	neural precursor cell proliferation	5/141	143/18800	0.00448948	0.0199782	0.0145486	ASPM/WDR62/KIF14/MELK/SHCBP1	5
BP	GO:0051781	positive regulation of cell division	4/141	89/18800	0.00452331	0.0200571	0.0146061	CDC6/KIF14/KIF23/AURKB	4
BP	GO:0045910	negative regulation of DNA recombination	3/141	45/18800	0.00465499	0.0205678	0.014978	POLQ/FANCB/BLM	3
BP	GO:0006287	base-excision repair, gap-filling	2/141	14/18800	0.00479098	0.0209458	0.0152533	PCNA/FEN1	2
BP	GO:0010457	centriole-centriole cohesion	2/141	14/18800	0.00479098	0.0209458	0.0152533	NEK2/SGO1	2
BP	GO:2000105	positive regulation of DNA-templated DNA replication	2/141	14/18800	0.00479098	0.0209458	0.0152533	DBF4/E2F8	2
BP	GO:0045739	positive regulation of DNA repair	4/141	94/18800	0.00548967	0.0233137	0.0169776	FOXM1/RAD51AP1/PCNA/FANCB	4
BP	GO:0001325	formation of extrachromosomal circular DNA	2/141	15/18800	0.00550099	0.0233137	0.0169776	EXO1/BLM	2
BP	GO:0016446	somatic hypermutation of immunoglobulin genes	2/141	15/18800	0.00550099	0.0233137	0.0169776	POLQ/EXO1	2
BP	GO:0045842	positive regulation of mitotic metaphase/anaphase transition	2/141	15/18800	0.00550099	0.0233137	0.0169776	DLGAP5/ESPL1	2
BP	GO:0048308	organelle inheritance	2/141	15/18800	0.00550099	0.0233137	0.0169776	VRK1/CDK1	2
BP	GO:0048313	Golgi inheritance	2/141	15/18800	0.00550099	0.0233137	0.0169776	VRK1/CDK1	2
BP	GO:0090656	t-circle formation	2/141	15/18800	0.00550099	0.0233137	0.0169776	EXO1/BLM	2
BP	GO:0090737	telomere maintenance via telomere trimming	2/141	15/18800	0.00550099	0.0233137	0.0169776	EXO1/BLM	2
BP	GO:1901970	positive regulation of mitotic sister chromatid separation	2/141	15/18800	0.00550099	0.0233137	0.0169776	DLGAP5/ESPL1	2
BP	GO:1903321	negative regulation of protein modification by small protein conjugation or removal	4/141	96/18800	0.00591197	0.0249706	0.0181842	FBXO5/CDC20/BUB1B/MAD2L1	4
BP	GO:0043279	response to alkaloid	4/141	97/18800	0.00613101	0.0258082	0.0187942	RAD51/CCNA2/CHEK1/BLM	4
BP	GO:0002566	somatic diversification of immune receptors via somatic mutation	2/141	16/18800	0.00625609	0.0258973	0.0188591	POLQ/EXO1	2
BP	GO:0009263	deoxyribonucleotide biosynthetic process	2/141	16/18800	0.00625609	0.0258973	0.0188591	RRM2/TYMS	2
BP	GO:0009265	2'-deoxyribonucleotide biosynthetic process	2/141	16/18800	0.00625609	0.0258973	0.0188591	RRM2/TYMS	2
BP	GO:0046385	deoxyribose phosphate biosynthetic process	2/141	16/18800	0.00625609	0.0258973	0.0188591	RRM2/TYMS	2
BP	GO:1902101	positive regulation of metaphase/anaphase transition of cell cycle	2/141	16/18800	0.00625609	0.0258973	0.0188591	DLGAP5/ESPL1	2
BP	GO:0007140	male meiotic nuclear division	3/141	51/18800	0.00661227	0.0272811	0.0198668	TRIP13/KIF18A/FANCA	3
BP	GO:0046777	protein autophosphorylation	6/141	224/18800	0.00692037	0.028458	0.0207238	AURKA/VRK1/TTK/NEK2/MELK/AURKB	6
BP	GO:0032206	positive regulation of telomere maintenance	3/141	52/18800	0.00697909	0.0284635	0.0207279	NEK2/CCT5/AURKB	3
BP	GO:0046605	regulation of centrosome cycle	3/141	52/18800	0.00697909	0.0284635	0.0207279	WDR62/AURKA/STIL	3
BP	GO:0034728	nucleosome organization	5/141	159/18800	0.00699024	0.0284635	0.0207279	MCM2/OIP5/ASF1B/HJURP/CHAF1B	5
BP	GO:0061952	midbody abscission	2/141	17/18800	0.00705557	0.0284728	0.0207346	KIF20A/CEP55	2
BP	GO:1904355	positive regulation of telomere capping	2/141	17/18800	0.00705557	0.0284728	0.0207346	NEK2/AURKB	2
BP	GO:0048477	oogenesis	4/141	101/18800	0.00706107	0.0284728	0.0207346	ASPM/TRIP13/AURKA/FBXO5	4
BP	GO:0032210	regulation of telomere maintenance via telomerase	3/141	53/18800	0.00735778	0.0294784	0.0214669	NEK2/CCT5/AURKB	3
BP	GO:1900087	positive regulation of G1/S transition of mitotic cell cycle	3/141	53/18800	0.00735778	0.0294784	0.0214669	CDC6/STIL/RRM2	3
BP	GO:0030900	forebrain development	8/141	376/18800	0.00752316	0.0300444	0.0218791	TACC3/ASPM/WDR62/E2F1/EZH2/KIF14/STIL/ARHGAP11B	8
BP	GO:0048599	oocyte development	3/141	54/18800	0.00774842	0.0308452	0.0224622	TRIP13/AURKA/FBXO5	3
BP	GO:1905820	positive regulation of chromosome separation	2/141	18/18800	0.00789873	0.0313434	0.022825	DLGAP5/ESPL1	2
BP	GO:2000042	negative regulation of double-strand break repair via homologous recombination	2/141	19/18800	0.00878488	0.0347491	0.0253052	POLQ/FANCB	2
BP	GO:0006998	nuclear envelope organization	3/141	57/18800	0.0089929	0.0354594	0.0258224	VRK1/LMNB1/PLK1	3
BP	GO:0009994	oocyte differentiation	3/141	58/18800	0.00943217	0.0370741	0.0269983	TRIP13/AURKA/FBXO5	3
BP	GO:1903429	regulation of cell maturation	2/141	20/18800	0.00971334	0.0380185	0.0276861	AURKA/KIF14	2
BP	GO:0018105	peptidyl-serine phosphorylation	7/141	315/18800	0.00973348	0.0380185	0.0276861	AURKA/VRK1/TTK/MASTL/PLK1/CDK1/AURKB	7
BP	GO:0001832	blastocyst growth	2/141	21/18800	0.0106834	0.0415986	0.0302932	GINS1/CHEK1	2
BP	GO:1904356	regulation of telomere maintenance via telomere lengthening	3/141	61/18800	0.0108243	0.0420156	0.0305968	NEK2/CCT5/AURKB	3
BP	GO:0021537	telencephalon development	6/141	247/18800	0.0108985	0.0421725	0.0307111	TACC3/ASPM/WDR62/EZH2/KIF14/ARHGAP11B	6
BP	GO:0043486	histone exchange	2/141	22/18800	0.0116945	0.0449733	0.0327507	OIP5/HJURP	2
BP	GO:1901673	regulation of mitotic spindle assembly	2/141	22/18800	0.0116945	0.0449733	0.0327507	KIF15/PLK1	2
BP	GO:2000242	negative regulation of reproductive process	3/141	63/18800	0.0118148	0.0452962	0.0329858	TRIP13/FBXO5/TTK	3
BP	GO:0016570	histone modification	9/141	494/18800	0.0122729	0.046908	0.0341596	AURKA/VRK1/EZH2/CCNA2/INCENP/CHEK1/CDK1/HASPIN/AURKB	9
BP	GO:2000781	positive regulation of double-strand break repair	3/141	64/18800	0.012329	0.0469436	0.0341855	FOXM1/RAD51AP1/FANCB	3
BP	GO:0048469	cell maturation	5/141	183/18800	0.0123576	0.0469436	0.0341855	TRIP13/AURKA/FBXO5/KIF14/TYMS	5
BP	GO:0009410	response to xenobiotic stimulus	8/141	411/18800	0.0124299	0.047075	0.0342812	RAD51/RAD54L/E2F1/CENPF/PCNA/MCM7/CDK1/TYMS	8
BP	GO:1902410	mitotic cytokinetic process	2/141	23/18800	0.0127459	0.0481252	0.035046	KIF20A/CEP55	2
BP	GO:0031398	positive regulation of protein ubiquitination	4/141	121/18800	0.0131063	0.0493366	0.0359282	CDC20/MASTL/PLK1/UBE2C	4
BP	GO:0002052	positive regulation of neuroblast proliferation	2/141	24/18800	0.0138369	0.0518134	0.0377318	ASPM/WDR62	2
BP	GO:0032355	response to estradiol	4/141	123/18800	0.0138474	0.0518134	0.0377318	EZH2/KIF18A/PCNA/CCNA2	4
BP	GO:0018209	peptidyl-serine modification	7/141	338/18800	0.0139159	0.051914	0.037805	AURKA/VRK1/TTK/MASTL/PLK1/CDK1/AURKB	7
BP	GO:0007004	telomere maintenance via telomerase	3/141	69/18800	0.0150911	0.0561297	0.0408751	NEK2/CCT5/AURKB	3
BP	GO:0070193	synaptonemal complex organization	2/141	26/18800	0.0161353	0.0596574	0.043444	TRIP13/PLK1	2
BP	GO:1904353	regulation of telomere capping	2/141	26/18800	0.0161353	0.0596574	0.043444	NEK2/AURKB	2
BP	GO:2001022	positive regulation of response to DNA damage stimulus	4/141	129/18800	0.0162288	0.0598256	0.0435665	FOXM1/RAD51AP1/PCNA/FANCB	4
BP	GO:0051298	centrosome duplication	3/141	74/18800	0.0181746	0.0668012	0.0486463	WDR62/NDC80/STIL	3
BP	GO:0006278	RNA-templated DNA biosynthetic process	3/141	75/18800	0.0188302	0.0688049	0.0501054	NEK2/CCT5/AURKB	3
BP	GO:0071479	cellular response to ionizing radiation	3/141	75/18800	0.0188302	0.0688049	0.0501054	RAD51/RAD51AP1/BLM	3
BP	GO:0032434	regulation of proteasomal ubiquitin-dependent protein catabolic process	4/141	137/18800	0.0197823	0.0720725	0.052485	AURKA/CDC20/PLK1/PBK	4
BP	GO:0051098	regulation of binding	7/141	366/18800	0.0205828	0.07477	0.0544494	AURKA/E2F1/STMN1/NEK2/HJURP/PLK1/AURKB	7
BP	GO:0006513	protein monoubiquitination	3/141	78/18800	0.020875	0.0756113	0.055062	UBE2T/FANCB/FANCA	3
BP	GO:0070979	protein K11-linked ubiquitination	2/141	30/18800	0.02118	0.0764495	0.0556724	UBE2T/UBE2C	2
BP	GO:1903322	positive regulation of protein modification by small protein conjugation or removal	4/141	140/18800	0.0212292	0.0764495	0.0556724	CDC20/MASTL/PLK1/UBE2C	4
BP	GO:0032204	regulation of telomere maintenance	3/141	80/18800	0.0223033	0.0800863	0.0583209	NEK2/CCT5/AURKB	3
BP	GO:0030010	establishment of cell polarity	4/141	143/18800	0.0227394	0.0813974	0.0592756	NDC80/CENPA/MAD2L1/PLK1	4
BP	GO:0022411	cellular component disassembly	8/141	460/18800	0.0227991	0.0813974	0.0592756	TPX2/VRK1/STMN1/KIF18A/KIF2C/PLK1/CDK1/KIF18B	8
BP	GO:0006335	DNA replication-dependent chromatin assembly	2/141	32/18800	0.0239166	0.0849004	0.0618266	ASF1B/CHAF1B	2
BP	GO:0010165	response to X-ray	2/141	32/18800	0.0239166	0.0849004	0.0618266	RAD51/BLM	2
BP	GO:0021700	developmental maturation	6/141	296/18800	0.024307	0.0860411	0.0626573	TRIP13/AURKA/FBXO5/CDC20/KIF14/TYMS	6
BP	GO:0007163	establishment or maintenance of cell polarity	5/141	219/18800	0.0247828	0.0874768	0.0637028	NDC80/CENPA/KIF2C/MAD2L1/PLK1	5
BP	GO:0046785	microtubule polymerization	3/141	84/18800	0.0253163	0.088677	0.0645768	TPX2/FBXO5/STMN1	3
BP	GO:1900182	positive regulation of protein localization to nucleus	3/141	84/18800	0.0253163	0.088677	0.0645768	CCT5/PLK1/CDK1	3
BP	GO:0006298	mismatch repair	2/141	33/18800	0.0253363	0.088677	0.0645768	PCNA/EXO1	2
BP	GO:2000177	regulation of neural precursor cell proliferation	3/141	85/18800	0.0261021	0.0911013	0.0663422	ASPM/WDR62/SHCBP1	3
BP	GO:0051973	positive regulation of telomerase activity	2/141	34/18800	0.0267895	0.0929798	0.0677103	NEK2/AURKB	2
BP	GO:1902692	regulation of neuroblast proliferation	2/141	34/18800	0.0267895	0.0929798	0.0677103	ASPM/WDR62	2
BP	GO:0009416	response to light stimulus	6/141	310/18800	0.0295704	0.102346	0.0745313	PCNA/CHEK1/CDC25A/PBK/FEN1/AURKB	6
BP	GO:0070301	cellular response to hydrogen peroxide	3/141	90/18800	0.0302257	0.104325	0.0759718	EZH2/PCNA/CDK1	3
BP	GO:1905168	positive regulation of double-strand break repair via homologous recombination	2/141	37/18800	0.0313447	0.107888	0.0785668	RAD51AP1/FANCB	2
BP	GO:0032436	positive regulation of proteasomal ubiquitin-dependent protein catabolic process	3/141	92/18800	0.0319657	0.109722	0.0799026	AURKA/CDC20/PLK1	3
BP	GO:0032984	protein-containing complex disassembly	5/141	239/18800	0.0342708	0.117312	0.0854293	TPX2/STMN1/KIF18A/KIF2C/KIF18B	5
BP	GO:0051100	negative regulation of binding	4/141	165/18800	0.0357991	0.122173	0.0889694	AURKA/E2F1/NEK2/AURKB	4
BP	GO:0000266	mitochondrial fission	2/141	40/18800	0.0361812	0.122173	0.0889694	AURKA/MTFR2	2
BP	GO:0016233	telomere capping	2/141	40/18800	0.0361812	0.122173	0.0889694	NEK2/AURKB	2
BP	GO:0031111	negative regulation of microtubule polymerization or depolymerization	2/141	40/18800	0.0361812	0.122173	0.0889694	TPX2/STMN1	2
BP	GO:0071392	cellular response to estradiol stimulus	2/141	40/18800	0.0361812	0.122173	0.0889694	KIF18A/CCNA2	2
BP	GO:2000058	regulation of ubiquitin-dependent protein catabolic process	4/141	166/18800	0.036477	0.122839	0.0894544	AURKA/CDC20/PLK1/PBK	4
BP	GO:0071695	anatomical structure maturation	5/141	246/18800	0.038058	0.127817	0.0930798	TRIP13/AURKA/FBXO5/KIF14/TYMS	5
BP	GO:0007099	centriole replication	2/141	42/18800	0.0395547	0.132132	0.0962216	WDR62/STIL	2
BP	GO:0071763	nuclear membrane organization	2/141	42/18800	0.0395547	0.132132	0.0962216	VRK1/PLK1	2
BP	GO:0009394	2'-deoxyribonucleotide metabolic process	2/141	43/18800	0.0412845	0.137175	0.099894	RRM2/TYMS	2
BP	GO:0071364	cellular response to epidermal growth factor stimulus	2/141	43/18800	0.0412845	0.137175	0.099894	KNSTRN/MCM7	2
BP	GO:0035335	peptidyl-tyrosine dephosphorylation	3/141	103/18800	0.042449	0.140296	0.102167	CDKN3/CDC25C/CDC25A	3
BP	GO:1901796	regulation of signal transduction by p53 class mediator	3/141	103/18800	0.042449	0.140296	0.102167	AURKA/CHEK1/AURKB	3
BP	GO:0009262	deoxyribonucleotide metabolic process	2/141	44/18800	0.0430424	0.141881	0.103321	RRM2/TYMS	2
BP	GO:0048732	gland development	7/141	431/18800	0.0439855	0.144607	0.105306	AURKA/EZH2/E2F8/PCNA/CCNB2/TYMS/IQGAP3	7
BP	GO:0019692	deoxyribose phosphate metabolic process	2/141	45/18800	0.0448279	0.146988	0.107041	RRM2/TYMS	2
BP	GO:0098534	centriole assembly	2/141	46/18800	0.0466404	0.15253	0.111076	WDR62/STIL	2
BP	GO:2000060	positive regulation of ubiquitin-dependent protein catabolic process	3/141	108/18800	0.0477162	0.15564	0.113341	AURKA/CDC20/PLK1	3
BP	GO:0051972	regulation of telomerase activity	2/141	47/18800	0.0484794	0.157306	0.114554	NEK2/AURKB	2
BP	GO:0070849	response to epidermal growth factor	2/141	47/18800	0.0484794	0.157306	0.114554	KNSTRN/MCM7	2
CC	GO:0098687	chromosomal region	50/146	366/19594	9.87e-50	1.48e-47	9.14e-48	NCAPD2/RAD51/MCM2/MCM6/SPAG5/NDC80/ORC1/BIRC5/CENPI/OIP5/MCM4/EZH2/NCAPG/RAD51AP1/MCM3/TTK/CENPA/NEK2/CENPF/CENPL/KIF18A/HJURP/KNSTRN/SGO1/PCNA/CCNB1/CDCA8/DSCC1/CENPO/CENPE/KIF2C/NUF2/CDCA5/INCENP/CHEK1/SPC25/SKA1/BUB1B/SPC24/MAD2L1/SKA3/CENPN/MCM7/PLK1/FEN1/BUB1/CDK1/AURKB/ERCC6L/BLM	50
CC	GO:0005819	spindle	47/146	402/19594	2.46e-43	1.85e-41	1.14e-41	TACC3/ASPM/HMMR/WDR62/SPAG5/AURKA/TPX2/BIRC5/KIF4A/CDC6/VRK1/FAM83D/FBXO5/TTK/KIF20A/CDC20/NEK2/CENPF/KIF14/KIF18A/DLGAP5/AUNIP/KNSTRN/SGO1/CCNB1/CDCA8/ESPL1/NUSAP1/KIF23/KIF11/CENPE/KIF2C/INCENP/SKA1/BUB1B/KIF15/MAD2L1/SKA3/PLK1/CKAP2L/CDK1/SHCBP1/HASPIN/AURKB/KIF18B/PRC1/KIFC1	47
CC	GO:0000775	chromosome, centromeric region	37/146	227/19594	2.25e-39	1.12e-37	6.93e-38	NCAPD2/SPAG5/NDC80/BIRC5/CENPI/OIP5/EZH2/NCAPG/TTK/CENPA/NEK2/CENPF/CENPL/KIF18A/HJURP/KNSTRN/SGO1/CCNB1/CDCA8/DSCC1/CENPO/CENPE/KIF2C/NUF2/CDCA5/INCENP/SPC25/SKA1/BUB1B/SPC24/MAD2L1/SKA3/CENPN/PLK1/BUB1/AURKB/ERCC6L	37
CC	GO:0000779	condensed chromosome, centromeric region	31/146	156/19594	8.53e-36	3.2e-34	1.98e-34	NCAPD2/SPAG5/NDC80/BIRC5/CENPI/NCAPG/TTK/CENPA/NEK2/CENPF/KIF18A/HJURP/KNSTRN/SGO1/CCNB1/CENPO/CENPE/KIF2C/NUF2/INCENP/SPC25/SKA1/BUB1B/SPC24/MAD2L1/SKA3/CENPN/PLK1/BUB1/AURKB/ERCC6L	31
CC	GO:0000793	condensed chromosome	35/146	255/19594	1.71e-34	5.14e-33	3.17e-33	NCAPD2/RAD51/SPAG5/NDC80/BIRC5/CENPI/NCAPG/TTK/CENPA/NEK2/CENPF/KIF18A/HJURP/KNSTRN/SGO1/CCNB1/CENPO/CENPE/KIF2C/NUF2/MKI67/INCENP/CHEK1/SPC25/SKA1/BUB1B/SPC24/MAD2L1/SKA3/CENPN/PLK1/BUB1/AURKB/ERCC6L/BLM	35
CC	GO:0000776	kinetochore	29/146	146/19594	1.73e-33	4.33e-32	2.67e-32	SPAG5/NDC80/BIRC5/CENPI/TTK/CENPA/NEK2/CENPF/KIF18A/HJURP/KNSTRN/SGO1/CCNB1/CENPO/CENPE/KIF2C/NUF2/INCENP/SPC25/SKA1/BUB1B/SPC24/MAD2L1/SKA3/CENPN/PLK1/BUB1/AURKB/ERCC6L	29
CC	GO:0072686	mitotic spindle	25/146	160/19594	3.7e-26	7.92e-25	4.89e-25	TACC3/ASPM/WDR62/SPAG5/AURKA/TPX2/CDC6/FAM83D/KIF18A/KNSTRN/ESPL1/NUSAP1/KIF23/KIF11/CENPE/SKA1/MAD2L1/SKA3/PLK1/CKAP2L/CDK1/AURKB/KIF18B/PRC1/KIFC1	25
CC	GO:0005874	microtubule	32/146	435/19594	6.77e-23	1.27e-21	7.84e-22	ASPM/GTSE1/SPAG5/AURKA/TPX2/BIRC5/KIF4A/KIF20A/STMN1/NEK2/KIF14/KIF18A/KNSTRN/NUSAP1/KIF23/KIF11/CENPE/GAS2L3/KIF2C/INCENP/CCT5/SKA1/KIF15/SKA3/PLK1/TUBA1C/CDK1/AURKB/KIF18B/TUBB/PRC1/KIFC1	32
CC	GO:0000922	spindle pole	22/146	169/19594	2.65e-21	4.42e-20	2.73e-20	TACC3/ASPM/WDR62/SPAG5/AURKA/TPX2/CDC6/FAM83D/CDC20/NEK2/CENPF/DLGAP5/AUNIP/KNSTRN/SGO1/CCNB1/KIF11/MAD2L1/PLK1/CKAP2L/AURKB/PRC1	22
CC	GO:0030496	midbody	20/146	203/19594	5.13e-17	7.69e-16	4.75e-16	ANLN/ASPM/SPAG5/AURKA/BIRC5/KIF4A/KIF20A/NEK2/CENPF/KIF14/CDCA8/KIF23/CEP55/CENPE/INCENP/PLK1/CDK1/SHCBP1/AURKB/PRC1	20
CC	GO:0000228	nuclear chromosome	20/146	228/19594	5e-16	6.82e-15	4.21e-15	NCAPD2/RAD51/MCM10/MCM2/MCM6/ORC1/BIRC5/ORC6/CDC45/GINS1/MCM4/MCM3/NEK2/PCNA/INCENP/CHEK1/MCM7/PLK1/GINS3/BLM	20
CC	GO:0071162	CMG complex	8/146	11/19594	1.27e-15	1.58e-14	9.79e-15	MCM2/MCM6/CDC45/GINS1/MCM4/MCM3/MCM7/GINS3	8
CC	GO:0051233	spindle midzone	11/146	36/19594	1.37e-15	1.59e-14	9.79e-15	AURKA/CDC6/KIF14/KIF18A/CDCA8/CENPE/INCENP/PLK1/AURKB/KIF18B/PRC1	11
CC	GO:0031261	DNA replication preinitiation complex	8/146	12/19594	3.78e-15	4.05e-14	2.5e-14	MCM2/MCM6/CDC45/GINS1/MCM4/MCM3/MCM7/GINS3	8
CC	GO:0005876	spindle microtubule	13/146	83/19594	4.29e-14	4.29e-13	2.65e-13	AURKA/BIRC5/KIF4A/KIF18A/KIF11/CENPE/SKA1/SKA3/PLK1/CDK1/AURKB/KIF18B/PRC1	13
CC	GO:0000940	outer kinetochore	7/146	12/19594	8.47e-13	7.94e-12	4.9e-12	NDC80/CENPF/CCNB1/SKA1/BUB1B/SKA3/PLK1	7
CC	GO:0005875	microtubule associated complex	14/146	160/19594	1.57e-11	1.39e-10	8.56e-11	AURKA/BIRC5/KIF20A/KIF14/KIF18A/CDCA8/KIF23/KIF11/KIF2C/INCENP/KIF15/AURKB/KIF18B/KIFC1	14
CC	GO:0000781	chromosome, telomeric region	14/146	166/19594	2.59e-11	2.16e-10	1.33e-10	RAD51/MCM2/MCM6/ORC1/MCM4/EZH2/RAD51AP1/MCM3/PCNA/CHEK1/MCM7/FEN1/CDK1/BLM	14
CC	GO:0005871	kinesin complex	9/146	49/19594	8.8e-11	6.95e-10	4.29e-10	KIF20A/KIF14/KIF18A/KIF23/KIF11/KIF2C/KIF15/KIF18B/KIFC1	9
CC	GO:1990023	mitotic spindle midzone	5/146	14/19594	4.07e-08	3.05e-07	1.88e-07	KIF18A/CENPE/AURKB/KIF18B/PRC1	5
CC	GO:0000307	cyclin-dependent protein kinase holoenzyme complex	7/146	49/19594	7.3e-08	5.21e-07	3.22e-07	CKS2/PCNA/CCNB1/CCNA2/CCNB2/CDK1/CKS1B	7
CC	GO:0097431	mitotic spindle pole	6/146	36/19594	2.5e-07	1.71e-06	1.05e-06	ASPM/SPAG5/AURKA/FAM83D/PLK1/AURKB	6
CC	GO:0005657	replication fork	7/146	60/19594	3.06e-07	2e-06	1.23e-06	MCM10/MCM3/PCNA/CHEK1/DONSON/RFC4/BLM	7
CC	GO:0032993	protein-DNA complex	11/146	220/19594	8.09e-07	5.06e-06	3.12e-06	MCM2/MCM6/CDC45/GINS1/MCM4/MCM3/CENPA/PCNA/DONSON/MCM7/GINS3	11
CC	GO:0045171	intercellular bridge	7/146	75/19594	1.43e-06	8.61e-06	5.32e-06	TPX2/CDC6/FAM83D/KIF20A/CDCA8/CEP55/PRC1	7
CC	GO:0045120	pronucleus	4/146	13/19594	2.01e-06	1.16e-05	7.15e-06	AURKA/EZH2/CENPF/CCNA2	4
CC	GO:0072687	meiotic spindle	4/146	14/19594	2.79e-06	1.55e-05	9.59e-06	ASPM/AURKA/FBXO5/INCENP	4
CC	GO:0010369	chromocenter	4/146	15/19594	3.79e-06	2.03e-05	1.25e-05	OIP5/CDCA8/INCENP/AURKB	4
CC	GO:1990752	microtubule end	5/146	33/19594	4.3e-06	2.23e-05	1.37e-05	ASPM/SPAG5/KNSTRN/KIF2C/KIF18B	5
CC	GO:1902554	serine/threonine protein kinase complex	7/146	99/19594	9.27e-06	4.64e-05	2.86e-05	CKS2/PCNA/CCNB1/CCNA2/CCNB2/CDK1/CKS1B	7
CC	GO:0034451	centriolar satellite	7/146	107/19594	1.55e-05	7.48e-05	4.62e-05	TACC3/WDR62/SPAG5/DLGAP5/KNSTRN/CEP55/PLK1	7
CC	GO:0000794	condensed nuclear chromosome	6/146	74/19594	1.89e-05	8.84e-05	5.46e-05	RAD51/NEK2/INCENP/CHEK1/PLK1/BLM	6
CC	GO:0035371	microtubule plus-end	4/146	23/19594	2.35e-05	0.000106641	6.59e-05	SPAG5/KNSTRN/KIF2C/KIF18B	4
CC	GO:1902911	protein kinase complex	7/146	115/19594	2.47e-05	0.000109054	6.73e-05	CKS2/PCNA/CCNB1/CCNA2/CCNB2/CDK1/CKS1B	7
CC	GO:0000800	lateral element	3/146	13/19594	0.000109734	0.000470289	0.000290424	RAD51/INCENP/BLM	3
CC	GO:0044815	DNA packaging complex	8/146	198/19594	0.000121006	0.00050419	0.00031136	NCAPD2/NDC80/NCAPG/CENPA/NCAPH/NUF2/SPC25/SPC24	8
CC	GO:0031616	spindle pole centrosome	3/146	14/19594	0.000138899	0.000563106	0.000347742	AURKA/DLGAP5/AURKB	3
CC	GO:0030894	replisome	3/146	15/19594	0.000172677	0.000681621	0.000420931	MCM3/PCNA/DONSON	3
CC	GO:0000795	synaptonemal complex	4/146	41/19594	0.000241787	0.000890424	0.000549876	RAD51/INCENP/PLK1/BLM	4
CC	GO:0099086	synaptonemal structure	4/146	41/19594	0.000241787	0.000890424	0.000549876	RAD51/INCENP/PLK1/BLM	4
CC	GO:0005881	cytoplasmic microtubule	5/146	75/19594	0.000243383	0.000890424	0.000549876	GTSE1/KIF18A/KIF2C/TUBA1C/KIF18B	5
CC	GO:0000152	nuclear ubiquitin ligase complex	4/146	45/19594	0.000347618	0.00124149	0.000766676	RAD51/CDC20/BUB1B/UBE2C	4
CC	GO:0005680	anaphase-promoting complex	3/146	21/19594	0.000488472	0.00170397	0.00105228	CDC20/BUB1B/UBE2C	3
CC	GO:0005721	pericentric heterochromatin	3/146	23/19594	0.00064338	0.00219334	0.00135448	EZH2/CENPA/INCENP	3
CC	GO:0061695	transferase complex, transferring phosphorus-containing groups	8/146	259/19594	0.00073429	0.00244763	0.00151152	MCM3/CKS2/PCNA/CCNB1/CCNA2/CCNB2/CDK1/CKS1B	8
CC	GO:0043596	nuclear replication fork	3/146	28/19594	0.00115814	0.00377653	0.00233218	MCM10/MCM3/PCNA	3
CC	GO:0000792	heterochromatin	4/146	69/19594	0.0017569	0.00560714	0.00346265	EZH2/CENPA/INCENP/EME1	4
CC	GO:0032153	cell division site	4/146	73/19594	0.00216184	0.00675574	0.00417197	ANLN/KIF20A/MASTL/CEP55	4
CC	GO:0090543	Flemming body	3/146	35/19594	0.00222738	0.00681849	0.00421072	KIF14/KIF23/CEP55	3
CC	GO:0005652	nuclear lamina	2/146	10/19594	0.00238604	0.00701777	0.00433378	LMNB1/PCNA	2
CC	GO:0070938	contractile ring	2/146	10/19594	0.00238604	0.00701777	0.00433378	ANLN/PRC1	2
CC	GO:0034399	nuclear periphery	5/146	127/19594	0.00263306	0.00759535	0.00469047	KIF4A/LMNB1/CENPF/PCNA/BLM	5
CC	GO:0000235	astral microtubule	2/146	11/19594	0.00290205	0.00806125	0.00497817	KIF18A/KIF18B	2
CC	GO:0005818	aster	2/146	11/19594	0.00290205	0.00806125	0.00497817	KIF18A/KIF18B	2
CC	GO:0043240	Fanconi anaemia nuclear complex	2/146	13/19594	0.00407562	0.0111153	0.0068642	FANCB/FANCA	2
CC	GO:0005814	centriole	5/146	147/19594	0.00491509	0.0131654	0.00813022	WDR62/AURKA/STIL/CEP55/PLK1	5
CC	GO:0005828	kinetochore microtubule	2/146	18/19594	0.00780199	0.0205315	0.0126791	KIF18A/CENPE	2
CC	GO:0032154	cleavage furrow	3/146	55/19594	0.00801221	0.0207212	0.0127963	KIF20A/MASTL/CEP55	3
CC	GO:0016363	nuclear matrix	4/146	109/19594	0.00899767	0.0228754	0.0141266	KIF4A/LMNB1/CENPF/BLM	4
CC	GO:0031461	cullin-RING ubiquitin ligase complex	5/146	175/19594	0.0100807	0.0252017	0.0155632	CDC20/CKS2/BUB1B/CKS1B/UBE2C	5
CC	GO:0043073	germ cell nucleus	2/146	21/19594	0.0105535	0.0259512	0.016026	TRIP13/AURKA	2
CC	GO:0000151	ubiquitin ligase complex	6/146	302/19594	0.0257958	0.0624093	0.0385405	RAD51/CDC20/CKS2/BUB1B/CKS1B/UBE2C	6
MF	GO:0008017	microtubule binding	26/141	272/18410	2.73e-21	5.41e-19	4.34e-19	GTSE1/SPAG5/TPX2/BIRC5/KIF4A/FAM83D/KIF20A/CENPF/KIF14/KIF18A/DLGAP5/KNSTRN/NUSAP1/KIF23/KIF11/CENPE/GAS2L3/DIAPH3/KIF2C/SKA1/SPC24/KIF15/PLK1/KIF18B/PRC1/KIFC1	26
MF	GO:0015631	tubulin binding	28/141	376/18410	6.08e-20	6.02e-18	4.83e-18	GTSE1/SPAG5/TPX2/BIRC5/KIF4A/FAM83D/KIF20A/STMN1/CENPF/KIF14/KIF18A/DLGAP5/KNSTRN/NUSAP1/KIF23/KIF11/CENPE/GAS2L3/DIAPH3/KIF2C/CCT5/SKA1/SPC24/KIF15/PLK1/KIF18B/PRC1/KIFC1	28
MF	GO:0017116	single-stranded DNA helicase activity	9/141	23/18410	5.23e-14	3.45e-12	2.77e-12	RAD51/POLQ/MCM2/MCM6/MCM4/MCM3/DSCC1/RFC4/MCM7	9
MF	GO:0003678	DNA helicase activity	12/141	72/18410	2.63e-13	1.3e-11	1.04e-11	RAD51/POLQ/MCM2/MCM6/RAD54L/MCM4/MCM3/DSCC1/RFC4/MCM7/ERCC6L/BLM	12
MF	GO:0016887	ATP hydrolysis activity	20/141	325/18410	6.74e-13	2.67e-11	2.14e-11	TRIP13/MCM2/MCM6/ORC1/RAD54L/MCM4/MCM3/KIF20A/KIF14/KIF18A/KIF23/KIF2C/CCT5/KIF15/RFC4/MCM7/KIF18B/ERCC6L/BLM/KIFC1	20
MF	GO:0003777	microtubule motor activity	11/141	67/18410	3.19e-12	1.05e-10	8.46e-11	KIF4A/KIF20A/KIF14/KIF18A/KIF23/KIF11/CENPE/KIF2C/KIF15/KIF18B/KIFC1	11
MF	GO:0140097	catalytic activity, acting on DNA	16/141	222/18410	1.48e-11	4.19e-10	3.36e-10	RAD51/POLQ/MCM2/MCM6/RAD54L/MCM4/NEIL3/MCM3/PCNA/DSCC1/RFC4/MCM7/FEN1/EXO1/ERCC6L/BLM	16
MF	GO:0008094	ATP-dependent activity, acting on DNA	12/141	103/18410	2.14e-11	5.29e-10	4.25e-10	RAD51/POLQ/MCM2/MCM6/RAD54L/MCM4/MCM3/DSCC1/RFC4/MCM7/ERCC6L/BLM	12
MF	GO:0003697	single-stranded DNA binding	12/141	120/18410	1.32e-10	2.9e-09	2.33e-09	RAD51/MCM10/MCM2/MCM6/RAD54L/CDC45/MCM4/NEIL3/RAD51AP1/MCM3/MCM7/BLM	12
MF	GO:0003774	cytoskeletal motor activity	11/141	111/18410	8.83e-10	1.75e-08	1.4e-08	KIF4A/KIF20A/KIF14/KIF18A/KIF23/KIF11/CENPE/KIF2C/KIF15/KIF18B/KIFC1	11
MF	GO:0035173	histone kinase activity	6/141	16/18410	1.36e-09	2.45e-08	1.97e-08	AURKA/VRK1/CHEK1/CDK1/HASPIN/AURKB	6
MF	GO:0004386	helicase activity	12/141	155/18410	2.59e-09	4.27e-08	3.43e-08	RAD51/POLQ/MCM2/MCM6/RAD54L/MCM4/MCM3/DSCC1/RFC4/MCM7/ERCC6L/BLM	12
MF	GO:0003688	DNA replication origin binding	5/141	16/18410	1e-07	1.53e-06	1.22e-06	MCM10/MCM2/ORC1/CDC45/CDC6	5
MF	GO:0008574	plus-end-directed microtubule motor activity	5/141	17/18410	1.41e-07	1.99e-06	1.6e-06	KIF14/KIF18A/KIF11/CENPE/KIF18B	5
MF	GO:0106310	protein serine kinase activity	14/141	360/18410	7.13e-07	9.41e-06	7.55e-06	AURKA/VRK1/TTK/NEK2/MASTL/CHEK1/BUB1B/MELK/PLK1/PBK/BUB1/CDK1/HASPIN/AURKB	14
MF	GO:0004674	protein serine/threonine kinase activity	14/141	430/18410	5.67e-06	7.02e-05	5.63e-05	AURKA/VRK1/TTK/NEK2/MASTL/CHEK1/BUB1B/MELK/PLK1/PBK/BUB1/CDK1/HASPIN/AURKB	14
MF	GO:0004712	protein serine/threonine/tyrosine kinase activity	14/141	446/18410	8.59e-06	0.00010005	8.03e-05	AURKA/VRK1/TTK/NEK2/MASTL/CHEK1/BUB1B/MELK/PLK1/PBK/BUB1/CDK1/HASPIN/AURKB	14
MF	GO:0003684	damaged DNA binding	6/141	68/18410	1.34e-05	0.000147836	0.000118677	POLQ/NEIL3/AUNIP/PCNA/FEN1/BLM	6
MF	GO:0016538	cyclin-dependent protein serine/threonine kinase regulator activity	5/141	50/18410	3.94e-05	0.000410738	0.000329726	CKS2/CCNB1/CCNA2/CCNB2/CKS1B	5
MF	GO:0043539	protein serine/threonine kinase activator activity	5/141	53/18410	5.24e-05	0.000518853	0.000416517	DBF4/CKS2/CCNB1/INCENP/CKS1B	5
MF	GO:0061575	cyclin-dependent protein serine/threonine kinase activator activity	3/141	13/18410	0.000118901	0.00112107	0.000899953	CKS2/CCNB1/CKS1B	3
MF	GO:0030295	protein kinase activator activity	6/141	104/18410	0.000148718	0.00129544	0.00103993	DBF4/TPX2/CKS2/CCNB1/INCENP/CKS1B	6
MF	GO:0043138	3'-5' DNA helicase activity	3/141	14/18410	0.000150481	0.00129544	0.00103993	MCM2/MCM6/BLM	3
MF	GO:0019887	protein kinase regulator activity	8/141	207/18410	0.000196826	0.00160141	0.00128556	DBF4/TPX2/CKS2/CCNB1/CCNA2/INCENP/CCNB2/CKS1B	8
MF	GO:0019209	kinase activator activity	6/141	110/18410	0.000202198	0.00160141	0.00128556	DBF4/TPX2/CKS2/CCNB1/INCENP/CKS1B	6
MF	GO:0019207	kinase regulator activity	8/141	235/18410	0.00046172	0.00351618	0.00282266	DBF4/TPX2/CKS2/CCNB1/CCNA2/INCENP/CCNB2/CKS1B	8
MF	GO:0051010	microtubule plus-end binding	3/141	21/18410	0.000528652	0.00387678	0.00311214	KIF18A/KNSTRN/KIF2C	3
MF	GO:0004523	RNA-DNA hybrid ribonuclease activity	2/141	10/18410	0.00251755	0.0172243	0.013827	FEN1/EXO1	2
MF	GO:0008022	protein C-terminus binding	6/141	179/18410	0.00257964	0.0172243	0.013827	RAD51/CDC20/CENPF/PCNA/MKI67/MAD2L1	6
MF	GO:0000217	DNA secondary structure binding	3/141	36/18410	0.00260974	0.0172243	0.013827	NEIL3/RAD51AP1/BLM	3
MF	GO:0042393	histone binding	7/141	250/18410	0.00317037	0.0202495	0.0162556	NCAPD2/MCM2/ASF1B/HJURP/CKS2/CHAF1B/CKS1B	7
MF	GO:0019104	DNA N-glycosylase activity	2/141	13/18410	0.00429853	0.0257912	0.0207042	NEIL3/PCNA	2
MF	GO:0140666	annealing activity	2/141	13/18410	0.00429853	0.0257912	0.0207042	RAD54L/BLM	2
MF	GO:0019894	kinesin binding	3/141	44/18410	0.00462992	0.0269625	0.0216445	FAM83D/KIF18B/PRC1	3
MF	GO:0016888	endodeoxyribonuclease activity, producing 5'-phosphomonoesters	2/141	15/18410	0.00572877	0.0324085	0.0260164	FEN1/EXO1	2
MF	GO:0008409	5'-3' exonuclease activity	2/141	18/18410	0.00822324	0.0452278	0.0363073	FEN1/EXO1	2
MF	GO:0055106	ubiquitin-protein transferase regulator activity	2/141	21/18410	0.0111189	0.0595012	0.0477655	FBXO5/CDC20	2
MF	GO:0070182	DNA polymerase binding	2/141	22/18410	0.0121699	0.0634118	0.0509047	RAD51/PCNA	2
MF	GO:0004529	exodeoxyribonuclease activity	2/141	24/18410	0.0143965	0.0712625	0.057207	FEN1/EXO1	2
MF	GO:0016895	exodeoxyribonuclease activity, producing 5'-phosphomonoesters	2/141	24/18410	0.0143965	0.0712625	0.057207	FEN1/EXO1	2
MF	GO:0016891	endoribonuclease activity, producing 5'-phosphomonoesters	2/141	34/18410	0.0278447	0.131268	0.105377	FEN1/EXO1	2
MF	GO:0030332	cyclin binding	2/141	34/18410	0.0278447	0.131268	0.105377	NDC80/CDK1	2
MF	GO:0061631	ubiquitin conjugating enzyme activity	2/141	36/18410	0.0309615	0.142567	0.114448	UBE2T/UBE2C	2
MF	GO:0004520	endodeoxyribonuclease activity	2/141	37/18410	0.0325694	0.146562	0.117655	FEN1/EXO1	2
MF	GO:0061650	ubiquitin-like protein conjugating enzyme activity	2/141	39/18410	0.035881	0.157876	0.126738	UBE2T/UBE2C	2
MF	GO:0016893	endonuclease activity, active with either ribo- or deoxyribonucleic acids and producing 5'-phosphomonoesters	2/141	44/18410	0.0446928	0.188293	0.151155	FEN1/EXO1	2
MF	GO:0004725	protein tyrosine phosphatase activity	3/141	103/18410	0.0446959	0.188293	0.151155	CDKN3/CDC25C/CDC25A	3

## Sheet: Sheet2
ID	Description	GeneRatio	BgRatio	pvalue	p.adjust	qvalue	geneID	Count
hsa04110	Cell cycle	35/76	157/8378	1.89e-41	1.36e-39	1.06e-39	DBF4/E2F2/TRIP13/MCM2/MCM6/NDC80/ORC1/ORC6/CDC45/CDC6/E2F1/MCM4/FBXO5/MCM3/TTK/CDC20/SGO1/PCNA/CCNB1/ESPL1/TICRR/CCNA2/CDCA5/CHEK1/BUB1B/CCNB2/CDC25C/CDC25A/MAD2L1/PTTG1/MCM7/PLK1/BUB1/CDK1/AURKB	35
hsa04114	Oocyte meiosis	13/76	131/8378	1.21e-10	4.36e-09	3.38e-09	AURKA/FBXO5/CDC20/SGO1/CCNB1/ESPL1/CCNB2/CDC25C/MAD2L1/PTTG1/PLK1/BUB1/CDK1	13
hsa03030	DNA replication	8/76	36/8378	7.76e-10	1.86e-08	1.44e-08	MCM2/MCM6/MCM4/MCM3/PCNA/RFC4/MCM7/FEN1	8
hsa04814	Motor proteins	13/76	190/8378	1.22e-08	2.19e-07	1.7e-07	KIF4A/KIF20A/KIF14/KIF18A/KIF23/KIF11/CENPE/KIF2C/KIF15/TUBA1C/KIF18B/TUBB/KIFC1	13
hsa04914	Progesterone-mediated oocyte maturation	10/76	102/8378	2.24e-08	3.23e-07	2.5e-07	AURKA/CCNB1/CCNA2/CCNB2/CDC25C/CDC25A/MAD2L1/PLK1/BUB1/CDK1	10
hsa04218	Cellular senescence	10/76	156/8378	1.25e-06	1.5e-05	1.16e-05	E2F2/MYBL2/E2F1/FOXM1/CCNB1/CCNA2/CHEK1/CCNB2/CDC25A/CDK1	10
hsa03460	Fanconi anemia pathway	6/76	54/8378	8.34e-06	8.58e-05	6.65e-05	RAD51/UBE2T/EME1/FANCB/FANCA/BLM	6
hsa05166	Human T-cell leukemia virus 1 infection	10/76	222/8378	2.88e-05	0.000259165	0.000200815	E2F2/E2F1/CDC20/ESPL1/CCNA2/CHEK1/BUB1B/CCNB2/MAD2L1/PTTG1	10
hsa04115	p53 signaling pathway	6/76	73/8378	4.8e-05	0.000383845	0.000297424	GTSE1/CCNB1/CHEK1/CCNB2/CDK1/RRM2	6
hsa03440	Homologous recombination	4/76	41/8378	0.000491068	0.00353569	0.00273964	RAD51/RAD54L/EME1/BLM	4
hsa03410	Base excision repair	4/76	44/8378	0.000644881	0.00422104	0.00327069	NEIL3/PCNA/RFC4/FEN1	4
hsa03430	Mismatch repair	3/76	23/8378	0.00111501	0.00669008	0.00518383	PCNA/RFC4/EXO1	3
hsa05206	MicroRNAs in cancer	8/76	310/8378	0.00679868	0.0376542	0.0291765	E2F2/E2F1/EZH2/STMN1/KIF23/CDCA5/CDC25C/CDC25A	8
hsa05222	Small cell lung cancer	4/76	92/8378	0.00957215	0.0492282	0.0381447	E2F2/E2F1/CKS2/CKS1B	4
hsa05161	Hepatitis B	5/76	162/8378	0.0155956	0.0748589	0.0580047	E2F2/BIRC5/E2F1/PCNA/CCNA2	5
hsa05212	Pancreatic cancer	3/76	76/8378	0.0314477	0.141514	0.109653	E2F2/RAD51/E2F1	3
hsa05170	Human immunodeficiency virus 1 infection	5/76	212/8378	0.0429978	0.171991	0.133268	CCNB1/CHEK1/CCNB2/CDC25C/CDK1	5
hsa05207	Chemical carcinogenesis - receptor activation	5/76	212/8378	0.0429978	0.171991	0.133268	BIRC5/CDC6/E2F1/CDC25A/KPNA2	5
hsa04540	Gap junction	3/76	88/8378	0.0454793	0.172342	0.13354	TUBA1C/CDK1/TUBB	3
